# Supplementary material for: Methyl 2-(4-acetamido­benzene­sulfon­amido)­benzoate
Source: Acta Crystallogr Sect E Struct Rep Online. 2011 Mar 19;67(Pt 4):o903. doi: 10.1107/S1600536811009500 (PMC3099839; doi:10.1107/S1600536811009500)
Supplement: Supplementary file 2 [file e-67-0o903-Isup2.hkl]

#
# h,k,l, Fc-squared, Fo-squared, sigma(Fo-squared) and status flag
#
data_I
_shelx_title ' AHMAD06_1_0m in P-1'
_shelx_refln_list_code          4
_shelx_F_calc_maximum       45.37
_exptl_crystal_F_000       364.00
_reflns_d_resolution_high  0.7698
 
loop_
 _symmetry_equiv_pos_as_xyz
 'x, y, z'
 '-x, -y, -z'
 
_cell_length_a     8.2835
_cell_length_b     9.3722
_cell_length_c    10.8299
_cell_angle_alpha  85.537
_cell_angle_beta   88.614
_cell_angle_gamma  72.203
 
_shelx_F_squared_multiplier     1.000
 
loop_
 _refln_index_h
 _refln_index_k
 _refln_index_l
 _refln_F_squared_calc
 _refln_F_squared_meas
 _refln_F_squared_sigma
 _refln_observed_status
   3   0   0     1180.14     1270.51     14.72 o
   4   0   0       81.40      106.29      1.24 o
   5   0   0       13.18       13.80      0.38 o
   6   0   0      489.04      465.31      6.22 o
   7   0   0        0.99        0.44      0.27 o
   8   0   0       44.87       46.70      1.20 o
   9   0   0       20.94       23.67      1.36 o
  10   0   0       14.76       14.98      1.71 o
  -9   1   0        3.53        4.94      0.82 o
  -8   1   0        1.86        2.24      0.43 o
  -7   1   0        6.05        6.08      0.43 o
  -6   1   0       25.96       24.10      0.86 o
  -5   1   0        4.21        3.91      0.29 o
  -4   1   0      112.70      104.93      1.18 o
  -3   1   0        0.16        0.66      0.10 o
  -1   1   0      739.50      710.53      8.72 o
   3   1   0       53.00       42.14      0.51 o
   4   1   0        0.20        0.65      0.13 o
   5   1   0       57.22       52.79      0.74 o
   6   1   0        0.46        0.24      0.20 o
   7   1   0       48.15       48.05      1.14 o
   8   1   0        9.24        9.23      0.57 o
   9   1   0       47.78       49.76      4.04 o
  10   1   0       10.85       11.49      1.53 o
  -9   2   0       27.60       25.80      2.16 o
  -8   2   0       41.47       39.72      1.20 o
  -7   2   0        1.78        3.70      0.77 o
  -6   2   0      342.73      331.70      4.62 o
  -5   2   0      413.09      403.52      4.95 o
  -4   2   0      545.88      539.84      5.59 o
  -3   2   0      451.76      455.71      4.02 o
  -2   2   0      422.61      478.66      4.18 o
  -1   2   0      331.70      295.10      2.88 o
   1   2   0       84.72       71.56      0.80 o
   2   2   0      338.74      330.26      3.18 o
   4   2   0      935.41     1048.89     11.33 o
   5   2   0       51.09       56.24      0.82 o
   6   2   0        6.27        4.56      0.24 o
   7   2   0        5.14        5.25      0.32 o
   8   2   0       99.72       99.10      1.71 o
   9   2   0       12.85       15.07      1.40 o
  10   2   0        1.92        4.81      1.84 o
  -9   3   0        0.00        1.27      1.07 o
  -8   3   0       64.12       70.28      3.20 o
  -7   3   0        0.01        0.26      0.42 o
  -6   3   0        8.74        9.58      0.58 o
  -5   3   0       78.37       77.45      1.65 o
  -4   3   0        0.28        0.60      0.18 o
  -3   3   0       19.08       26.15      0.48 o
  -2   3   0       97.28       95.77      1.08 o
  -1   3   0      101.46       94.07      0.98 o
   0   3   0       84.68       80.10      0.92 o
   1   3   0       83.78       73.38      0.84 o
   2   3   0        7.64        6.83      0.29 o
   3   3   0       84.19       83.02      0.96 o
   4   3   0      357.20      381.51      4.58 o
   5   3   0        0.49        1.44      0.16 o
   6   3   0       30.05       25.54      0.53 o
   7   3   0       33.85       34.33      0.91 o
   8   3   0        6.76        8.50      0.44 o
   9   3   0       22.62       21.79      1.19 o
  10   3   0       44.08       45.70      2.58 o
  -8   4   0        0.95        2.31      1.09 o
  -7   4   0        5.54        4.64      1.21 o
  -6   4   0       25.05       25.34      0.91 o
  -5   4   0      290.78      278.15      4.45 o
  -4   4   0       81.10       81.57      1.20 o
  -3   4   0       43.90       42.07      0.68 o
  -2   4   0      313.42      348.98      3.70 o
  -1   4   0      171.19      195.12      2.58 o
   0   4   0     1863.66     1985.54     28.20 o
   1   4   0      489.38      486.95      5.01 o
   2   4   0     1002.88     1052.40     11.36 o
   3   4   0        2.22        1.25      0.17 o
   4   4   0      220.29      220.59      2.76 o
   5   4   0       39.78       44.41      0.76 o
   6   4   0        7.03        6.70      0.28 o
   7   4   0       23.70       22.20      0.99 o
   8   4   0       63.76       58.38      1.17 o
   9   4   0       44.34       43.89      1.35 o
  10   4   0       19.72       24.73      1.38 o
  -7   5   0        0.84        1.27      0.90 o
  -6   5   0       10.72        9.65      0.77 o
  -5   5   0       19.83       16.67      0.75 o
  -4   5   0        1.01        2.17      0.23 o
  -3   5   0        3.55        2.81      0.25 o
  -2   5   0      156.81      156.51      2.52 o
  -1   5   0        7.00        9.44      0.42 o
   0   5   0       33.07       43.05      0.68 o
   1   5   0      562.87      646.28      7.11 o
   2   5   0        4.83        4.03      0.23 o
   3   5   0       73.74       77.76      1.51 o
   4   5   0      139.00      152.33      2.00 o
   5   5   0       72.57       69.26      1.41 o
   6   5   0      186.23      191.59      2.42 o
   7   5   0      115.36      121.89      1.63 o
   8   5   0        3.21        3.56      0.43 o
   9   5   0       31.44       31.50      1.49 o
  10   5   0        1.61        1.38      0.56 o
  -7   6   0        2.43        1.88      0.79 o
  -6   6   0        7.03        6.94      1.12 o
  -5   6   0        0.02       -0.07      0.42 o
  -4   6   0        1.26        0.91      0.28 o
  -3   6   0        7.82        8.08      0.41 o
  -2   6   0       26.91       28.12      0.66 o
  -1   6   0      211.07      222.33      2.90 o
   0   6   0       14.84        9.66      0.37 o
   1   6   0      222.86      230.66      2.92 o
   2   6   0      100.21       93.58      1.66 o
   3   6   0       56.94       53.05      1.20 o
   4   6   0       54.45       53.56      1.07 o
   5   6   0       13.26       12.18      0.41 o
   6   6   0        1.19        1.21      0.24 o
   7   6   0        0.33        0.21      0.24 o
   8   6   0        6.67        5.43      0.50 o
   9   6   0       20.64       24.18      1.11 o
  10   6   0       51.02       58.81      2.25 o
  -6   7   0       11.73       16.85      1.38 o
  -5   7   0        0.89        0.48      0.66 o
  -4   7   0       15.67       13.88      0.86 o
  -3   7   0       13.51       13.67      0.57 o
  -2   7   0       41.82       37.96      0.90 o
  -1   7   0       33.63       32.79      0.83 o
   0   7   0      113.18      108.26      1.61 o
   1   7   0      379.59      383.66      4.74 o
   2   7   0        0.93        0.71      0.21 o
   3   7   0       25.76       23.10      0.71 o
   4   7   0       66.28       68.59      1.67 o
   5   7   0       51.18       52.69      0.97 o
   6   7   0      125.26      124.72      2.32 o
   7   7   0       41.64       41.75      1.13 o
   8   7   0        6.99        6.85      0.57 o
   9   7   0      145.78      148.32      4.28 o
  10   7   0       12.03       13.13      0.94 o
  -5   8   0        1.49        0.07      0.67 o
  -4   8   0       15.89       16.59      1.29 o
  -3   8   0       16.48       17.15      1.23 o
  -2   8   0        0.76        0.15      0.30 o
  -1   8   0      156.23      151.18      3.11 o
   0   8   0       34.96       27.01      0.87 o
   1   8   0       29.28       24.52      0.77 o
   2   8   0       26.68       21.29      0.94 o
   3   8   0       37.44       39.03      0.85 o
   4   8   0       20.25       22.50      0.71 o
   5   8   0       76.63       79.05      1.46 o
   6   8   0       24.20       23.31      0.67 o
   7   8   0        1.72        1.31      0.49 o
   8   8   0        0.05       -0.08      0.48 o
   9   8   0        4.71        3.66      0.58 o
  -4   9   0        0.73        1.18      0.74 o
  -3   9   0        8.53        8.06      0.99 o
  -2   9   0        5.16        7.74      0.59 o
  -1   9   0        0.04       -0.14      0.35 o
   0   9   0      173.83      177.87      3.08 o
   1   9   0       37.07       25.06      0.75 o
   2   9   0        8.73        9.22      0.50 o
   3   9   0        2.17        4.57      0.45 o
   4   9   0       44.23       44.14      0.95 o
   5   9   0       34.61       35.66      1.15 o
   6   9   0        5.56        5.93      0.54 o
   7   9   0       37.67       38.33      1.34 o
   8   9   0        5.89        6.28      0.70 o
   9   9   0       11.86       12.99      0.93 o
  -3  10   0        5.16        3.80      0.90 o
  -2  10   0       13.29       17.13      1.36 o
  -1  10   0       27.21       26.23      0.98 o
   0  10   0        5.40        6.63      0.56 o
   1  10   0        5.92        6.99      0.55 o
   2  10   0       15.69       15.80      0.94 o
   3  10   0        9.38        6.71      0.81 o
   4  10   0       12.12       16.04      0.80 o
   5  10   0        7.42        8.32      0.74 o
   6  10   0        2.14        1.37      0.46 o
   7  10   0        4.94        5.43      0.67 o
   8  10   0        0.35       -0.67      0.45 o
  -1  11   0        1.64        2.69      0.85 o
   0  11   0       16.98       13.86      0.97 o
   1  11   0        1.92        0.30      0.51 o
   2  11   0        0.00       -0.46      0.67 o
   3  11   0        7.45        9.81      1.05 o
   4  11   0       11.79       11.49      1.08 o
   5  11   0        1.73        1.72      1.53 o
   6  11   0        8.36        7.97      1.01 o
   7  11   0        0.00        0.30      0.68 o
   2  12   0        0.15       -0.04      0.65 o
   3  12   0        1.28        1.25      0.74 o
   4  12   0       23.04       27.33      1.63 o
  -4 -12   1        0.42       -0.10      0.67 o
  -3 -12   1        8.42        8.66      1.89 o
  -7 -11   1        4.48        4.98      0.60 o
  -6 -11   1        0.46        0.90      0.53 o
  -5 -11   1        2.05        2.23      0.57 o
  -4 -11   1       18.78       21.66      1.10 o
  -3 -11   1        1.73        0.28      0.84 o
  -2 -11   1        0.04       -0.11      0.58 o
  -1 -11   1        0.60        0.53      0.50 o
   0 -11   1        6.85       10.33      0.88 o
   1 -11   1       16.19       15.60      1.36 o
  -8 -10   1        2.24        2.24      0.56 o
  -7 -10   1        6.08        7.08      0.71 o
  -6 -10   1        0.07       -0.10      0.47 o
  -5 -10   1        2.28        1.47      0.49 o
  -4 -10   1        8.70        6.90      0.87 o
  -3 -10   1       15.96       12.26      0.72 o
  -2 -10   1       36.94       37.88      1.14 o
  -1 -10   1       40.64       46.03      1.47 o
   0 -10   1        2.13        1.46      0.53 o
   1 -10   1       17.53       15.84      0.99 o
   2 -10   1       12.98       13.07      1.23 o
  -9  -9   1        0.41        0.09      0.43 o
  -8  -9   1        5.44        5.95      0.67 o
  -7  -9   1       26.83       27.76      1.13 o
  -6  -9   1       27.84       25.40      0.91 o
  -5  -9   1        3.25        3.81      0.56 o
  -4  -9   1       47.98       46.54      1.85 o
  -3  -9   1      156.53      149.53      2.68 o
  -2  -9   1       26.90       25.17      0.89 o
  -1  -9   1        1.65        0.72      0.35 o
   0  -9   1       93.95       94.81      2.26 o
   1  -9   1       31.15       33.48      1.22 o
   2  -9   1       24.39       26.22      1.08 o
   3  -9   1        3.86        5.11      0.90 o
   4  -9   1        3.01        4.68      0.93 o
  -9  -8   1        0.13        0.01      0.40 o
  -8  -8   1       10.04       11.78      1.05 o
  -7  -8   1       38.51       41.44      1.14 o
  -6  -8   1        0.61       -0.02      0.29 o
  -5  -8   1       32.38       34.82      0.87 o
  -4  -8   1        5.95        3.68      0.37 o
  -3  -8   1        0.12       -0.20      0.26 o
  -2  -8   1        6.04        4.86      0.38 o
  -1  -8   1      116.38      109.81      1.86 o
   0  -8   1       53.35       55.28      1.12 o
   1  -8   1      208.34      204.77      3.46 o
   2  -8   1        4.44        4.42      0.45 o
   3  -8   1        8.63        6.27      0.64 o
   4  -8   1        0.09        0.11      0.60 o
   5  -8   1        1.66        1.72      0.80 o
 -10  -7   1        3.66        3.85      0.66 o
  -9  -7   1        0.01       -0.25      0.47 o
  -8  -7   1        7.71        8.00      0.52 o
  -7  -7   1        5.63        5.16      0.52 o
  -6  -7   1       46.98       47.40      0.88 o
  -5  -7   1        3.77        5.67      0.30 o
  -4  -7   1       58.67       59.37      1.02 o
  -3  -7   1      182.10      179.04      2.97 o
  -2  -7   1        6.25        5.84      0.29 o
  -1  -7   1       39.36       38.73      0.75 o
   0  -7   1      272.61      260.94      3.11 o
   1  -7   1       19.94       17.17      0.55 o
   2  -7   1        2.94        1.46      0.56 o
   3  -7   1       59.41       57.29      1.28 o
   4  -7   1        0.15       -0.08      0.43 o
   5  -7   1       79.35       66.78      2.64 o
   6  -7   1        4.14        5.48      0.98 o
 -10  -6   1        1.65        1.82      0.71 o
  -9  -6   1       14.31       12.95      0.83 o
  -8  -6   1        0.01       -0.54      0.43 o
  -7  -6   1       21.41       21.25      0.66 o
  -6  -6   1      129.85      130.42      1.82 o
  -5  -6   1      195.79      195.52      2.20 o
  -4  -6   1       19.39       20.96      0.47 o
  -3  -6   1      216.16      210.46      3.37 o
  -2  -6   1        0.29        0.50      0.14 o
  -1  -6   1      252.80      249.30      3.13 o
   0  -6   1       23.01       20.86      0.47 o
   1  -6   1      391.53      384.93      4.40 o
   2  -6   1       10.89       12.15      0.42 o
   3  -6   1        2.08        1.84      0.28 o
   4  -6   1      194.05      187.29      3.72 o
   5  -6   1       52.21       47.69      1.49 o
   6  -6   1       52.49       58.09      2.29 o
   7  -6   1       84.71       92.76      3.14 o
 -10  -5   1       11.30       10.31      0.94 o
  -9  -5   1       28.68       28.06      0.93 o
  -8  -5   1        5.92        6.83      0.49 o
  -7  -5   1       36.59       33.15      0.66 o
  -6  -5   1       24.84       23.22      0.52 o
  -5  -5   1      180.35      183.03      2.18 o
  -4  -5   1       19.92       25.37      0.46 o
  -3  -5   1      175.11      198.04      2.51 o
  -2  -5   1     1272.03     1389.44     16.20 o
  -1  -5   1       49.83       46.27      0.64 o
   0  -5   1       16.51       13.82      0.36 o
   1  -5   1      140.69      150.45      1.85 o
   2  -5   1        0.47        0.37      0.14 o
   3  -5   1       10.32       10.41      0.36 o
   4  -5   1        0.99        1.50      0.33 o
   5  -5   1       19.72       17.02      1.94 o
   6  -5   1       11.15       14.44      0.91 o
   7  -5   1       16.28       15.94      1.64 o
 -10  -4   1       15.09       16.37      1.13 o
  -9  -4   1        2.55        3.02      0.50 o
  -8  -4   1        0.32        0.16      0.25 o
  -7  -4   1       14.93       17.09      0.55 o
  -6  -4   1       78.53       82.95      1.36 o
  -5  -4   1      146.85      138.95      1.69 o
  -4  -4   1      824.35      888.50      9.01 o
  -3  -4   1      166.43      158.15      2.00 o
  -2  -4   1      330.05      366.21      4.06 o
  -1  -4   1      442.12      470.07      4.55 o
   0  -4   1      121.01      142.31      1.49 o
   1  -4   1       34.49       33.83      0.47 o
   2  -4   1     1048.01     1090.40     10.40 o
   3  -4   1       35.53       27.49      0.49 o
   4  -4   1      237.99      219.84      3.75 o
   5  -4   1      116.28      108.59      2.37 o
   6  -4   1       28.69       27.38      1.07 o
   7  -4   1        0.84        0.84      0.64 o
   8  -4   1       18.58       21.19      1.52 o
 -10  -3   1        0.89       -0.18      0.67 o
  -9  -3   1       21.57       22.63      1.16 o
  -8  -3   1        9.19        7.18      0.49 o
  -7  -3   1       10.83       10.60      0.39 o
  -6  -3   1        5.09        7.19      0.29 o
  -5  -3   1       17.63       14.66      0.34 o
  -4  -3   1      104.48      103.08      1.26 o
  -3  -3   1      281.60      284.37      2.95 o
  -2  -3   1      136.19      126.56      1.45 o
  -1  -3   1       84.19       68.26      0.69 o
   0  -3   1      138.55      155.58      1.42 o
   1  -3   1      494.21      571.97      5.90 o
   2  -3   1        8.58        8.62      0.23 o
   3  -3   1      222.50      255.71      2.97 o
   4  -3   1      110.15      104.48      1.52 o
   5  -3   1       67.57       64.70      1.12 o
   6  -3   1       21.73       19.99      0.99 o
   7  -3   1      105.85       99.60      3.48 o
   8  -3   1       36.80       36.91      1.73 o
   9  -3   1        2.23        2.80      1.22 o
 -10  -2   1       48.24       58.28      2.12 o
  -9  -2   1       27.34       26.83      1.29 o
  -8  -2   1        2.02        0.99      0.33 o
  -7  -2   1       16.32       19.53      0.54 o
  -6  -2   1        2.05        1.52      0.31 o
  -5  -2   1      254.90      244.56      2.81 o
  -3  -2   1       77.56       84.72      0.95 o
   0  -2   1      177.55      184.22      1.72 o
   1  -2   1      377.95      370.11      3.58 o
   3  -2   1      188.46      164.40      1.82 o
   4  -2   1       11.89       18.28      0.40 o
   5  -2   1      278.29      264.57      3.38 o
   6  -2   1      269.81      264.37      3.78 o
   7  -2   1        0.02       -0.20      0.32 o
   8  -2   1        5.51        5.64      0.66 o
   9  -2   1        0.05        1.36      0.98 o
 -10  -1   1        4.90        4.79      0.82 o
  -9  -1   1        2.75        1.86      0.83 o
  -8  -1   1       17.73       18.30      0.66 o
  -7  -1   1        4.37        2.42      0.30 o
  -6  -1   1       79.79       77.29      1.19 o
  -5  -1   1       66.01       69.05      0.96 o
  -4  -1   1      372.47      403.06      3.72 o
  -3  -1   1        0.23        0.77      0.16 o
   1  -1   1      485.54      528.30      5.71 o
   2  -1   1      609.46      603.81      5.47 o
   3  -1   1       41.68       52.87      0.59 o
   4  -1   1       21.51       15.75      0.38 o
   5  -1   1       88.84       89.94      1.33 o
   6  -1   1        3.05        4.64      0.40 o
   7  -1   1       70.19       68.66      1.87 o
   8  -1   1      138.77      135.69      3.60 o
   9  -1   1        0.26       -0.71      0.78 o
 -10   0   1       27.58       31.74      2.06 o
  -9   0   1       28.81       29.36      1.45 o
  -8   0   1       36.07       34.45      1.55 o
  -7   0   1        0.51       -0.41      0.28 o
  -6   0   1      183.83      173.39      2.32 o
  -5   0   1      100.04      102.40      1.24 o
  -4   0   1       72.44       75.29      1.22 o
  -3   0   1     1540.70     1614.38     45.86 o
   2   0   1      442.37      537.48      5.84 o
   3   0   1       10.85        7.35      0.19 o
   4   0   1        0.36        1.35      0.19 o
   5   0   1      131.71      129.82      1.52 o
   6   0   1      527.46      527.95      7.01 o
   7   0   1      179.02      167.97      2.57 o
   8   0   1        8.54       11.00      1.03 o
   9   0   1        0.81        1.07      0.58 o
  10   0   1       20.15       22.60      1.96 o
  -9   1   1        0.22       -0.02      0.60 o
  -8   1   1        2.12        2.52      0.48 o
  -7   1   1        3.66        4.51      0.39 o
  -6   1   1      198.68      200.17      2.92 o
  -5   1   1      196.64      187.42      2.17 o
  -4   1   1      185.77      177.60      1.76 o
  -3   1   1      784.27      789.19      6.81 o
  -2   1   1      581.71      632.62      5.22 o
   1   1   1      172.29      166.12      6.57 o
   2   1   1      321.20      308.73      2.99 o
   3   1   1      524.69      502.58      4.84 o
   4   1   1       11.10       13.60      0.47 o
   5   1   1       28.29       26.44      0.48 o
   6   1   1       13.38       13.07      0.44 o
   7   1   1      103.74      103.89      1.74 o
   8   1   1        2.80        2.69      0.39 o
   9   1   1       13.97       15.02      1.12 o
  10   1   1       12.73       11.78      1.58 o
  -9   2   1       13.45       17.27      1.82 o
  -8   2   1        0.21        0.06      0.55 o
  -7   2   1       46.80       46.10      1.19 o
  -6   2   1      783.39      773.14     10.14 o
  -5   2   1        1.25        1.47      0.20 o
  -4   2   1        0.67        0.62      0.13 o
  -3   2   1      206.45      196.86      2.02 o
  -2   2   1      101.76       89.91      0.89 o
  -1   2   1        3.86       10.51      0.21 o
   1   2   1       27.50       34.37      0.56 o
   2   2   1      124.79      121.32      1.32 o
   3   2   1        8.38       11.80      0.25 o
   4   2   1       22.54       29.58      0.53 o
   5   2   1      541.25      552.59      7.07 o
   6   2   1      291.30      296.69      5.48 o
   7   2   1       73.31       70.15      1.21 o
   8   2   1        0.68        0.47      0.27 o
   9   2   1        7.19        5.94      0.79 o
  10   2   1        5.54        5.16      0.84 o
  -9   3   1        0.66        1.42      1.00 o
  -8   3   1       20.80       24.55      2.00 o
  -7   3   1        8.22        8.55      0.71 o
  -6   3   1       15.35       14.55      0.61 o
  -5   3   1       31.65       34.62      0.66 o
  -4   3   1      297.69      293.74      3.42 o
  -3   3   1      304.34      276.16      2.98 o
  -2   3   1     1571.36     1646.29     15.58 o
  -1   3   1       14.23       17.28      0.32 o
   0   3   1        0.93        1.19      0.14 o
   1   3   1       54.89       53.92      0.71 o
   2   3   1       29.79       18.06      0.31 o
   3   3   1      482.51      443.87      4.89 o
   4   3   1       82.64       77.81      1.02 o
   5   3   1      119.10      119.40      1.64 o
   6   3   1       70.92       76.05      1.18 o
   7   3   1      199.24      191.83      2.82 o
   8   3   1       20.11       20.95      0.62 o
   9   3   1       17.33       20.32      0.94 o
  10   3   1        8.40        9.07      0.97 o
  -8   4   1        0.07       -0.98      0.78 o
  -7   4   1        9.54       10.26      0.99 o
  -6   4   1       80.27       79.72      1.72 o
  -5   4   1       29.95       27.75      0.79 o
  -4   4   1       41.67       37.99      0.73 o
  -3   4   1      141.91      153.16      1.92 o
  -2   4   1      667.63      732.94      7.51 o
  -1   4   1      950.11      971.98     11.51 o
   0   4   1      829.35      879.06      9.55 o
   1   4   1       11.73        9.72      0.26 o
   2   4   1      457.64      486.41      5.35 o
   3   4   1      121.06      132.57      1.73 o
   4   4   1        5.99        5.27      0.28 o
   5   4   1      993.68     1009.45     11.88 o
   6   4   1      174.89      160.52      2.38 o
   7   4   1      139.44      136.68      2.13 o
   8   4   1       71.07       78.26      1.45 o
   9   4   1        0.35        0.69      0.44 o
  10   4   1        0.66        0.80      0.49 o
  -7   5   1        1.83        1.28      0.70 o
  -6   5   1        0.23       -0.67      0.51 o
  -5   5   1       20.37       21.62      0.75 o
  -4   5   1       58.40       48.26      1.06 o
  -3   5   1       61.87       60.75      0.97 o
  -2   5   1       41.90       43.85      0.75 o
  -1   5   1      246.63      247.01      3.13 o
   0   5   1      410.89      455.91      5.50 o
   1   5   1       47.35       66.01      1.02 o
   2   5   1       99.46      119.17      1.87 o
   3   5   1       10.92        7.24      0.36 o
   4   5   1      598.96      612.73      7.32 o
   5   5   1       24.54       23.64      0.63 o
   6   5   1       21.61       19.28      0.55 o
   7   5   1       28.03       29.03      0.78 o
   8   5   1        8.94        7.85      0.55 o
   9   5   1        2.02        2.66      0.58 o
  10   5   1       15.21       15.46      0.95 o
  -7   6   1        6.70        5.84      1.38 o
  -6   6   1        3.09        3.09      0.75 o
  -5   6   1       94.52       93.96      2.32 o
  -4   6   1        1.57        0.97      0.32 o
  -3   6   1        6.51        4.46      0.38 o
  -2   6   1        0.02        0.55      0.21 o
  -1   6   1      450.27      444.13      5.45 o
   0   6   1      159.92      158.30      2.80 o
   1   6   1      133.61      132.06      2.15 o
   2   6   1      218.06      218.53      3.07 o
   3   6   1        6.47        8.12      0.42 o
   4   6   1        0.51        0.21      0.35 o
   5   6   1        3.13        3.89      0.35 o
   6   6   1       65.35       62.43      1.20 o
   7   6   1      207.55      209.56      2.85 o
   8   6   1      179.81      188.92      4.39 o
   9   6   1       22.36       27.08      1.15 o
  10   6   1        1.82        0.98      0.55 o
  -6   7   1        1.41        2.09      0.84 o
  -5   7   1       40.91       41.78      1.89 o
  -4   7   1        7.74        7.20      0.69 o
  -3   7   1       26.02       21.76      0.81 o
  -2   7   1       21.45       21.29      0.89 o
  -1   7   1       84.22       81.05      2.13 o
   0   7   1      147.18      141.98      2.00 o
   1   7   1        0.57       -0.32      0.21 o
   2   7   1        4.25        5.93      0.42 o
   3   7   1       25.22       25.15      0.88 o
   4   7   1      103.88      101.60      1.88 o
   5   7   1       10.21        8.62      0.46 o
   6   7   1       46.37       45.03      1.31 o
   7   7   1      239.60      252.32      3.70 o
   8   7   1        9.71       10.77      0.70 o
   9   7   1        5.48        5.27      0.90 o
  10   7   1       10.21       10.95      0.87 o
  -5   8   1       16.87       18.31      1.44 o
  -4   8   1        9.49       12.44      0.93 o
  -3   8   1        0.68        1.53      0.48 o
  -2   8   1        7.40        5.98      0.51 o
  -1   8   1        0.01        0.25      0.39 o
   0   8   1      161.75      162.71      2.82 o
   1   8   1       61.82       61.79      1.46 o
   2   8   1      124.84      129.73      2.05 o
   3   8   1       88.88       91.57      1.80 o
   4   8   1       89.51       84.44      1.70 o
   5   8   1       39.52       35.70      1.31 o
   6   8   1        0.37       -0.47      0.47 o
   7   8   1        1.15        0.54      0.48 o
   8   8   1       42.03       42.07      1.51 o
   9   8   1       30.71       33.36      1.88 o
  -4   9   1        1.53        1.33      0.74 o
  -3   9   1        1.52        1.85      0.56 o
  -2   9   1        6.35        5.01      0.63 o
  -1   9   1       44.19       42.22      1.36 o
   0   9   1       39.42       41.63      1.31 o
   1   9   1       35.77       29.67      0.93 o
   2   9   1       14.92       15.74      0.91 o
   3   9   1      115.11      101.89      1.93 o
   4   9   1       11.77       11.63      0.77 o
   5   9   1        8.93        9.70      0.73 o
   6   9   1       62.81       68.01      1.44 o
   7   9   1        2.15        2.23      0.56 o
   8   9   1        4.92        4.99      0.66 o
   9   9   1        3.96        4.70      0.59 o
  -3  10   1        9.21       12.57      1.30 o
  -2  10   1       11.28       15.84      1.04 o
  -1  10   1       20.99       19.05      1.10 o
   0  10   1       33.37       26.45      1.12 o
   1  10   1        2.83        2.15      0.47 o
   2  10   1        5.95        6.87      0.59 o
   3  10   1        8.30        8.98      0.89 o
   4  10   1       17.74       19.77      1.00 o
   5  10   1       12.09        8.83      0.65 o
   6  10   1        1.36        0.56      0.43 o
   7  10   1        3.63        4.20      0.77 o
   8  10   1        3.05        3.22      0.63 o
  -1  11   1        2.33        1.90      0.65 o
   0  11   1       16.34       17.65      1.08 o
   1  11   1        4.18        2.21      0.60 o
   2  11   1        3.24        2.00      0.60 o
   3  11   1       10.08       10.09      0.83 o
   4  11   1        1.20        1.81      0.55 o
   5  11   1       18.29       20.30      1.45 o
   6  11   1        1.40        1.23      0.61 o
   7  11   1       19.55       21.74      2.82 o
   2  12   1        9.20       12.63      1.10 o
   3  12   1        0.53       -0.55      0.64 o
   4  12   1        1.21        1.00      1.03 o
  -6 -11   2        3.80        3.58      0.63 o
  -5 -11   2        2.86        2.79      0.63 o
  -4 -11   2        8.73        8.50      0.78 o
  -3 -11   2        2.87        3.27      0.61 o
  -2 -11   2       19.89       21.93      1.36 o
  -1 -11   2        0.47        0.90      0.77 o
   0 -11   2        9.25       11.55      1.49 o
  -8 -10   2        2.00        2.41      0.56 o
  -7 -10   2        1.34        0.85      0.42 o
  -6 -10   2        2.59        3.64      0.58 o
  -5 -10   2       23.32       23.44      1.07 o
  -4 -10   2       27.80       26.02      1.11 o
  -3 -10   2       66.99       70.79      1.90 o
  -2 -10   2       29.08       31.15      1.03 o
  -1 -10   2       37.10       33.57      1.24 o
   0 -10   2        0.09        1.32      0.52 o
   1 -10   2        0.09        0.73      0.52 o
   2 -10   2        5.15        8.68      1.10 o
  -9  -9   2        0.17        0.00      0.48 o
  -8  -9   2        0.48        0.76      0.47 o
  -7  -9   2        0.00       -0.45      0.39 o
  -6  -9   2        1.85        1.58      0.40 o
  -5  -9   2      137.16      129.89      2.42 o
  -4  -9   2       38.02       39.50      1.11 o
  -3  -9   2        8.68        5.33      0.51 o
  -2  -9   2       11.27       14.37      0.77 o
  -1  -9   2        0.21       -0.07      0.35 o
   0  -9   2        1.36        1.29      0.46 o
   1  -9   2      100.98      103.69      2.41 o
   2  -9   2        8.79        9.68      1.05 o
   3  -9   2        1.55        0.05      1.04 o
   4  -9   2        0.13        0.24      0.75 o
  -9  -8   2       12.94       14.12      0.76 o
  -8  -8   2        9.32        8.68      0.60 o
  -7  -8   2       20.06       20.26      0.80 o
  -6  -8   2        0.60        0.45      0.33 o
  -5  -8   2        3.62        4.56      0.45 o
  -4  -8   2       15.96       15.67      0.59 o
  -3  -8   2      183.27      168.17      2.56 o
  -2  -8   2      166.70      156.00      2.51 o
  -1  -8   2      173.75      191.10      2.88 o
   0  -8   2       53.35       47.50      1.19 o
   1  -8   2       69.83       61.43      1.44 o
   2  -8   2        0.00       -0.45      0.30 o
   3  -8   2        1.15        2.98      1.73 o
   4  -8   2       19.19       21.28      1.43 o
   5  -8   2       21.31       27.21      1.69 o
 -10  -7   2       10.43       11.92      0.86 o
  -9  -7   2       15.59       17.58      0.91 o
  -8  -7   2       20.99       23.65      0.86 o
  -7  -7   2        5.85        6.90      0.50 o
  -6  -7   2       87.74       85.34      1.66 o
  -5  -7   2      323.70      326.94      4.50 o
  -4  -7   2       14.63       11.62      0.43 o
  -3  -7   2        3.78        4.30      0.30 o
  -2  -7   2       20.95       16.26      0.58 o
  -1  -7   2        4.50        5.36      0.37 o
   0  -7   2       86.57       90.76      1.62 o
   1  -7   2       17.46       20.67      0.98 o
   2  -7   2       70.37       69.49      1.31 o
   3  -7   2       54.40       50.41      1.46 o
   4  -7   2        0.46        0.56      0.49 o
   5  -7   2        0.51        0.07      0.60 o
   6  -7   2        5.39        4.05      0.92 o
 -10  -6   2        1.10        2.33      0.64 o
  -9  -6   2       10.22       10.32      0.63 o
  -8  -6   2       34.59       37.22      0.91 o
  -7  -6   2      177.83      185.05      3.08 o
  -6  -6   2       39.99       38.39      0.81 o
  -5  -6   2       99.71       93.84      1.27 o
  -4  -6   2        6.74        6.59      0.30 o
  -3  -6   2       68.34       66.95      1.25 o
  -2  -6   2       13.68        8.10      0.33 o
  -1  -6   2        9.02        8.74      0.36 o
   0  -6   2       30.01       32.74      0.74 o
   1  -6   2      124.26      104.22      1.54 o
   2  -6   2       35.82       35.06      0.65 o
   3  -6   2      304.29      292.14      4.63 o
   4  -6   2      139.76      145.04      3.03 o
   5  -6   2      119.42      116.00      2.65 o
   6  -6   2        1.13       -0.17      0.64 o
   7  -6   2       28.67       38.02      1.99 o
 -10  -5   2        5.61        6.74      0.78 o
  -9  -5   2        5.69        5.31      0.55 o
  -8  -5   2        4.09        3.16      0.53 o
  -7  -5   2       19.59       17.16      0.52 o
  -6  -5   2        8.37        8.54      0.36 o
  -5  -5   2      159.73      161.77      2.10 o
  -4  -5   2        0.41        0.77      0.16 o
  -3  -5   2       98.83      127.51      1.68 o
  -2  -5   2        0.52        1.84      0.18 o
  -1  -5   2       79.51       82.96      1.30 o
   0  -5   2      136.31      146.87      1.80 o
   1  -5   2       26.80       26.14      0.51 o
   2  -5   2       60.17       63.73      0.89 o
   3  -5   2       77.15       83.88      1.32 o
   4  -5   2       66.19       72.42      1.74 o
   5  -5   2      191.61      171.80      3.47 o
   6  -5   2       18.35       14.78      1.54 o
   7  -5   2       22.06       25.29      1.54 o
 -10  -4   2        0.48        0.68      0.55 o
  -9  -4   2        3.98        4.73      0.53 o
  -8  -4   2        2.85        4.75      0.74 o
  -7  -4   2       65.02       66.73      1.20 o
  -6  -4   2      251.44      252.40      3.18 o
  -5  -4   2       23.64       20.32      0.45 o
  -4  -4   2      171.36      176.98      2.05 o
  -3  -4   2        4.64        2.76      0.26 o
  -2  -4   2      478.95      541.17      5.91 o
  -1  -4   2        0.97        4.58      0.21 o
   0  -4   2      302.22      305.23      3.21 o
   1  -4   2      276.27      243.21      2.62 o
   2  -4   2        7.64        6.03      0.24 o
   3  -4   2       14.15       20.35      0.55 o
   4  -4   2        1.37        1.61      0.27 o
   5  -4   2       16.68       15.26      0.69 o
   6  -4   2      108.88      110.64      3.18 o
   7  -4   2       45.26       46.48      1.95 o
   8  -4   2        6.68        4.91      0.93 o
 -10  -3   2        2.19        3.91      0.69 o
  -9  -3   2        4.61        5.37      0.55 o
  -8  -3   2        0.05        0.04      0.27 o
  -7  -3   2       16.08       15.35      0.58 o
  -6  -3   2       46.91       51.28      0.86 o
  -5  -3   2       13.64       13.18      0.48 o
  -4  -3   2      258.44      257.74      2.69 o
  -3  -3   2      372.02      361.53      3.97 o
  -2  -3   2      319.73      359.71      4.25 o
  -1  -3   2      270.34      244.80      2.40 o
   0  -3   2       90.78      103.46      1.11 o
   1  -3   2      106.83      126.20      1.38 o
   2  -3   2        1.92        1.75      0.25 o
   3  -3   2      319.03      328.56      3.75 o
   4  -3   2      438.64      452.13      5.52 o
   5  -3   2      279.19      249.63      4.04 o
   6  -3   2       25.42       29.36      1.43 o
   7  -3   2       53.70       52.38      1.99 o
   8  -3   2        2.55        1.72      0.76 o
 -10  -2   2        1.75        2.89      0.69 o
  -9  -2   2        1.00       -0.37      0.39 o
  -8  -2   2        0.18       -0.16      0.27 o
  -7  -2   2       58.19       55.77      1.05 o
  -6  -2   2       65.85       66.24      0.95 o
  -5  -2   2        3.06        1.98      0.18 o
  -4  -2   2      371.91      392.44      4.31 o
  -3  -2   2       70.01       97.31      1.04 o
  -2  -2   2      349.82      383.63      4.96 o
   1  -2   2       77.20       75.58      0.84 o
   2  -2   2      117.37      106.60      1.16 o
   3  -2   2      251.60      310.26      3.08 o
   4  -2   2      554.67      565.28      6.28 o
   5  -2   2       91.46       83.19      1.30 o
   6  -2   2      301.44      291.72      4.62 o
   7  -2   2       55.21       48.38      1.25 o
   8  -2   2       27.59       30.08      1.19 o
   9  -2   2        4.13        5.80      1.31 o
 -10  -1   2        4.13        3.39      0.75 o
  -9  -1   2       27.77       33.91      1.47 o
  -8  -1   2       13.46       14.47      0.68 o
  -7  -1   2        1.21        1.31      0.27 o
  -6  -1   2      127.16      123.29      1.70 o
  -5  -1   2       40.84       40.18      0.60 o
  -4  -1   2      561.56      571.10      5.82 o
  -2  -1   2      732.48      681.95     11.20 o
  -1  -1   2       95.38       92.96      1.59 o
   1  -1   2      597.93      637.99      6.47 o
   2  -1   2      192.20      198.09      2.10 o
   3  -1   2       25.45       26.71      0.47 o
   4  -1   2       53.50       78.63      1.01 o
   5  -1   2       54.59       58.77      0.99 o
   6  -1   2       84.02       85.25      1.36 o
   7  -1   2       97.24       93.95      1.88 o
   8  -1   2       17.96       22.10      0.99 o
   9  -1   2        9.11        8.30      1.13 o
 -10   0   2       14.41       16.55      1.26 o
  -9   0   2        0.45        0.30      0.57 o
  -8   0   2        0.41        0.75      0.43 o
  -7   0   2       63.11       65.61      1.24 o
  -6   0   2       36.77       35.68      0.73 o
  -5   0   2      528.71      524.92      5.45 o
  -3   0   2      427.03      502.22      4.36 o
  -1   0   2      184.56      175.41      2.56 o
   2   0   2      164.10      148.85      1.72 o
   3   0   2      124.68      118.92      1.35 o
   4   0   2      266.69      275.74      3.24 o
   5   0   2       10.57       10.08      0.32 o
   6   0   2        0.90        0.73      0.21 o
   7   0   2      269.60      261.52      4.21 o
   8   0   2       11.69       12.75      0.70 o
   9   0   2        8.53        9.06      0.75 o
  10   0   2        4.79        5.49      1.29 o
  -9   1   2       19.99       22.17      1.33 o
  -8   1   2      114.82      118.46      3.24 o
  -7   1   2        6.50        5.94      0.41 o
  -6   1   2      374.52      378.86      4.37 o
  -5   1   2      235.15      225.12      2.35 o
  -4   1   2      122.62      146.87      1.57 o
  -3   1   2       65.83       63.98      0.75 o
  -2   1   2     1945.30     1869.19     53.02 o
  -1   1   2        1.06        2.53      0.09 o
   0   1   2       52.13       50.92      0.58 o
   2   1   2      620.13      599.41      6.51 o
   3   1   2        7.89        9.64      0.30 o
   4   1   2      582.29      590.25      6.50 o
   5   1   2       13.31       13.69      0.45 o
   6   1   2        8.64        7.78      0.36 o
   7   1   2        0.02       -0.20      0.27 o
   8   1   2        3.56        4.80      0.47 o
   9   1   2        3.77        4.46      0.61 o
  10   1   2        7.96       10.42      1.56 o
  -9   2   2        4.26        4.88      0.83 o
  -8   2   2       10.06        9.50      0.92 o
  -7   2   2        3.55        4.48      0.46 o
  -6   2   2       13.86       14.30      0.55 o
  -5   2   2      577.05      569.95      5.93 o
  -4   2   2      320.77      335.29      3.57 o
  -3   2   2       40.67       32.64      0.51 o
  -2   2   2       12.00       16.26      0.30 o
   0   2   2     1083.12     1141.04     18.72 o
   2   2   2      117.25      133.47      1.38 o
   3   2   2      256.45      251.45      2.67 o
   4   2   2      697.54      710.00      8.39 o
   5   2   2        8.39        9.45      0.66 o
   6   2   2        0.92        0.21      0.20 o
   7   2   2      342.53      341.23      4.30 o
   8   2   2        0.33        0.62      0.42 o
   9   2   2       26.09       26.90      0.97 o
  10   2   2       42.80       49.24      2.84 o
  -9   3   2        0.33        1.00      0.96 o
  -8   3   2        0.01       -0.23      1.30 o
  -7   3   2       42.66       46.36      2.26 o
  -6   3   2       78.76       77.42      1.35 o
  -5   3   2      232.02      217.02      2.88 o
  -4   3   2      315.32      327.47      4.08 o
  -3   3   2       78.59       74.53      1.10 o
  -2   3   2      231.53      251.74      2.99 o
  -1   3   2       82.86       70.92      0.86 o
   0   3   2      127.90      150.81      1.77 o
   1   3   2        0.30        1.15      0.12 o
   2   3   2       99.48       75.08      0.90 o
   3   3   2      141.19      128.62      1.56 o
   4   3   2        2.62        2.56      0.19 o
   5   3   2      539.52      568.10      7.46 o
   6   3   2      110.68      114.55      2.49 o
   7   3   2        3.30        3.16      0.41 o
   8   3   2        5.73        5.57      0.41 o
   9   3   2       24.16       24.47      0.90 o
  10   3   2        0.25        0.24      0.82 o
  -8   4   2        0.15        0.20      0.91 o
  -7   4   2       11.25       13.72      0.89 o
  -6   4   2       14.94       14.62      0.84 o
  -5   4   2       40.95       39.51      0.87 o
  -4   4   2        9.33        8.64      0.41 o
  -3   4   2      316.18      300.57      3.49 o
  -2   4   2      617.17      623.59      6.87 o
  -1   4   2      142.87      153.85      1.74 o
   0   4   2        4.62        3.85      0.26 o
   1   4   2      698.11      761.71      8.31 o
   2   4   2      551.24      567.25      6.23 o
   3   4   2      151.13      153.18      1.85 o
   4   4   2      432.69      425.19      5.14 o
   5   4   2     1220.67     1237.94     15.91 o
   6   4   2       36.01       35.38      0.90 o
   7   4   2        8.85        8.64      0.48 o
   8   4   2        0.02       -0.28      0.28 o
   9   4   2       16.17       17.49      0.94 o
  10   4   2       17.88       18.55      1.82 o
  -7   5   2       11.68       11.73      1.56 o
  -6   5   2        3.11        1.88      0.46 o
  -5   5   2        0.76        0.43      0.32 o
  -4   5   2       52.74       55.12      1.16 o
  -3   5   2       71.25       74.36      1.12 o
  -2   5   2      183.12      186.21      2.29 o
  -1   5   2      322.14      331.16      3.80 o
   0   5   2       56.05       51.78      0.97 o
   1   5   2       33.99       40.03      0.77 o
   2   5   2      534.10      472.52      5.68 o
   3   5   2       82.87       67.45      1.13 o
   4   5   2       42.23       42.27      0.84 o
   5   5   2       20.00       23.73      0.75 o
   6   5   2        1.48        1.27      0.28 o
   7   5   2      100.54      101.72      1.74 o
   8   5   2       49.58       48.21      1.23 o
   9   5   2       29.04       33.22      1.23 o
  10   5   2       15.37       18.66      2.08 o
  -7   6   2       25.62       29.93      2.42 o
  -6   6   2       10.35       10.98      0.89 o
  -5   6   2        2.38        2.70      0.56 o
  -4   6   2       74.74       71.29      1.42 o
  -3   6   2      103.72       94.16      1.83 o
  -2   6   2       59.99       59.92      1.02 o
  -1   6   2      273.97      298.19      4.15 o
   0   6   2      171.33      168.40      2.79 o
   1   6   2      113.19      110.97      2.87 o
   2   6   2       32.18       30.35      0.70 o
   3   6   2        0.01        0.18      0.20 o
   4   6   2       38.96       37.76      0.84 o
   5   6   2      698.85      683.96     10.07 o
   6   6   2      212.67      212.47      3.48 o
   7   6   2       62.55       64.06      1.34 o
   8   6   2        0.14        0.34      0.37 o
   9   6   2        0.06        0.63      0.48 o
  10   6   2        0.78        2.10      0.68 o
  -6   7   2        0.43       -0.24      0.65 o
  -5   7   2        0.82        0.55      0.51 o
  -4   7   2       26.52       25.86      1.11 o
  -3   7   2       24.17       25.62      0.88 o
  -2   7   2        6.71        7.78      0.49 o
  -1   7   2       54.55       52.30      1.41 o
   0   7   2        1.57        1.96      0.36 o
   1   7   2       23.57       17.98      0.63 o
   2   7   2      347.58      356.27      5.65 o
   3   7   2       15.11       13.47      0.54 o
   4   7   2      175.19      175.58      2.94 o
   5   7   2      516.08      506.81      7.07 o
   6   7   2       13.11       14.37      1.39 o
   7   7   2      140.72      145.42      2.36 o
   8   7   2       33.42       36.34      1.32 o
   9   7   2        2.21        2.26      0.62 o
  10   7   2        9.41        9.87      1.06 o
  -5   8   2       20.74       19.42      1.19 o
  -4   8   2        0.95        0.64      0.51 o
  -3   8   2       21.76       18.55      1.02 o
  -2   8   2        5.09        3.93      0.55 o
  -1   8   2       11.02        9.51      0.70 o
   0   8   2      195.02      210.68      3.53 o
   1   8   2       93.96       92.67      1.81 o
   2   8   2       97.31       94.80      2.14 o
   3   8   2        8.31        6.29      0.58 o
   4   8   2        7.85        5.97      0.60 o
   5   8   2        6.60        5.68      0.52 o
   6   8   2      103.40      107.24      2.42 o
   7   8   2       85.04       88.73      1.88 o
   8   8   2        0.28        0.50      0.42 o
   9   8   2        3.15        2.17      0.60 o
  -4   9   2       16.58       15.88      1.10 o
  -3   9   2       10.68       12.25      0.93 o
  -2   9   2        4.97        6.15      1.06 o
  -1   9   2        0.46        0.21      0.43 o
   0   9   2       39.21       37.80      2.08 o
   1   9   2        5.02        2.30      0.48 o
   2   9   2        2.56        1.94      0.38 o
   3   9   2        5.92        5.90      0.61 o
   4   9   2      131.54      127.50      7.99 o
   5   9   2       66.20       66.64      2.24 o
   6   9   2        2.43        1.69      0.57 o
   7   9   2        5.69        5.21      0.65 o
   8   9   2        6.29        5.78      0.60 o
   9   9   2        1.00        2.12      0.72 o
  -3  10   2        0.07       -0.31      0.72 o
  -2  10   2        0.70       -0.13      0.60 o
  -1  10   2        6.24        6.73      0.90 o
   0  10   2       26.20       30.58      1.20 o
   1  10   2        0.30        1.24      0.47 o
   2  10   2       12.18       10.90      0.74 o
   3  10   2        4.58        4.55      0.54 o
   4  10   2        7.56        7.73      0.86 o
   5  10   2        3.48        3.31      0.71 o
   6  10   2       16.10       16.25      1.18 o
   7  10   2        5.87        5.86      0.90 o
   8  10   2        4.98        6.14      0.93 o
  -1  11   2       12.13       13.09      1.28 o
   0  11   2       11.98       12.49      1.21 o
   1  11   2        4.12        5.06      1.94 o
   2  11   2        0.71        0.42      0.65 o
   3  11   2        1.75        2.60      0.71 o
   4  11   2        0.20        0.48      0.63 o
   5  11   2        0.50       -0.07      0.91 o
   6  11   2       16.28       16.63      1.08 o
   7  11   2        1.35        2.64      0.84 o
   2  12   2        0.07       -0.36      0.65 o
   3  12   2        0.73       -0.16      0.66 o
   4  12   2        0.55       -0.67      0.76 o
  -6 -11   3        0.29        0.47      0.58 o
  -5 -11   3        2.26        2.29      0.57 o
  -4 -11   3       10.87       11.84      0.87 o
  -3 -11   3       24.60       24.68      1.77 o
  -2 -11   3        0.18       -0.62      0.59 o
  -1 -11   3        3.01        4.74      0.84 o
   0 -11   3       11.03       13.93      1.21 o
  -7 -10   3        8.71        6.76      0.60 o
  -6 -10   3       42.80       43.99      1.45 o
  -5 -10   3       26.25       28.51      1.14 o
  -4 -10   3        2.81        3.14      0.67 o
  -3 -10   3       53.16       52.27      1.65 o
  -2 -10   3        2.64        2.86      0.62 o
  -1 -10   3        5.90        4.89      0.64 o
   0 -10   3       48.53       53.43      1.63 o
   1 -10   3       26.27       33.73      1.71 o
   2 -10   3        4.18        5.97      0.99 o
  -8  -9   3        6.77        9.01      0.72 o
  -7  -9   3       23.11       25.06      0.90 o
  -6  -9   3        0.01        0.49      0.37 o
  -5  -9   3        2.43        2.58      0.43 o
  -4  -9   3        1.63        0.90      0.39 o
  -3  -9   3       45.71       49.63      1.47 o
  -2  -9   3       64.37       57.66      1.36 o
  -1  -9   3        9.78        9.22      0.61 o
   0  -9   3       31.92       38.32      1.12 o
   1  -9   3       66.42       64.72      1.92 o
   2  -9   3        2.12        2.10      0.71 o
   3  -9   3       20.78       23.47      2.00 o
  -9  -8   3        7.19        8.94      0.64 o
  -8  -8   3       13.12       14.38      0.71 o
  -7  -8   3        1.77        1.48      0.45 o
  -6  -8   3       26.20       25.09      0.72 o
  -5  -8   3       39.62       39.24      1.03 o
  -4  -8   3       82.85       81.87      1.64 o
  -3  -8   3       89.80       88.22      1.96 o
  -2  -8   3       50.12       54.54      1.12 o
  -1  -8   3       11.21        8.40      0.49 o
   0  -8   3       11.55       13.09      0.66 o
   1  -8   3       17.83       16.94      0.77 o
   2  -8   3       35.81       34.62      1.20 o
   3  -8   3      102.97      110.69      3.31 o
   4  -8   3        0.17       -0.06      0.65 o
   5  -8   3        0.01       -0.17      0.70 o
  -9  -7   3       10.45       10.90      0.58 o
  -8  -7   3       11.31       10.97      0.62 o
  -7  -7   3       32.45       29.59      0.93 o
  -6  -7   3        2.05        2.16      0.30 o
  -5  -7   3      160.57      152.56      2.59 o
  -4  -7   3       17.94       13.60      0.49 o
  -3  -7   3       10.95        9.42      0.47 o
  -2  -7   3       49.13       48.75      0.91 o
  -1  -7   3       17.90       16.95      0.58 o
   0  -7   3       35.37       35.62      0.86 o
   1  -7   3     1114.56     1093.07     15.91 o
   2  -7   3       11.89       13.04      0.82 o
   3  -7   3       32.11       29.91      1.09 o
   4  -7   3        0.03        0.19      0.59 o
   5  -7   3        1.60        2.71      0.80 o
   6  -7   3       21.21       20.48      1.59 o
 -10  -6   3       15.08       16.89      1.05 o
  -9  -6   3       24.27       24.95      0.96 o
  -8  -6   3        9.83       10.81      0.52 o
  -7  -6   3       19.79       16.47      0.71 o
  -6  -6   3        3.73        4.98      0.39 o
  -5  -6   3        0.18        0.44      0.21 o
  -4  -6   3       14.82       14.48      0.47 o
  -3  -6   3        0.50        0.10      0.16 o
  -2  -6   3        2.14        2.79      0.23 o
  -1  -6   3       12.32       11.69      0.40 o
   0  -6   3      100.86       94.02      1.66 o
   1  -6   3      138.20      132.81      1.99 o
   2  -6   3      871.28      859.21     10.23 o
   3  -6   3      187.64      186.31      3.15 o
   4  -6   3        1.89        2.41      0.47 o
   5  -6   3        0.03        0.37      0.60 o
   6  -6   3        4.74        3.28      0.83 o
 -10  -5   3        4.19        3.74      0.64 o
  -9  -5   3        1.49        1.48      0.41 o
  -8  -5   3       34.89       31.53      0.97 o
  -7  -5   3       24.29       25.16      0.73 o
  -6  -5   3       34.09       31.84      0.72 o
  -5  -5   3      213.38      202.12      2.35 o
  -4  -5   3      203.73      190.48      2.39 o
  -3  -5   3        6.76        7.97      0.34 o
  -2  -5   3        8.46       10.96      0.33 o
  -1  -5   3      199.39      228.15      2.86 o
   0  -5   3       56.63       69.08      0.96 o
   1  -5   3      398.71      373.35      4.58 o
   2  -5   3      159.60      161.90      2.02 o
   3  -5   3       81.68       82.77      1.32 o
   4  -5   3        1.36        0.32      0.39 o
   5  -5   3        0.24       -0.32      0.44 o
   6  -5   3       30.02       22.48      1.37 o
   7  -5   3       16.86       21.77      1.55 o
 -10  -4   3        0.72        0.77      0.54 o
  -9  -4   3       11.37       10.41      0.65 o
  -8  -4   3        7.86        8.38      0.54 o
  -7  -4   3       24.72       19.65      0.62 o
  -6  -4   3       67.05       71.99      1.18 o
  -5  -4   3       53.64       54.89      0.91 o
  -4  -4   3      125.44      133.23      1.87 o
  -3  -4   3        7.20        7.22      0.20 o
  -2  -4   3      646.39      655.75      8.27 o
  -1  -4   3       30.91       29.30      0.46 o
   0  -4   3        7.00        6.72      0.24 o
   1  -4   3       24.13       20.59      0.43 o
   2  -4   3      971.41      936.63     10.19 o
   3  -4   3       28.95       31.99      0.67 o
   4  -4   3      213.17      202.59      3.30 o
   5  -4   3      415.74      396.40     12.58 o
   6  -4   3       79.64       70.24      2.39 o
   7  -4   3        4.70        5.98      0.91 o
   8  -4   3        0.31        0.02      0.96 o
 -10  -3   3       17.85       20.58      1.90 o
  -9  -3   3        3.29        3.43      0.49 o
  -8  -3   3        7.70        6.73      0.51 o
  -7  -3   3        1.89        0.04      0.36 o
  -6  -3   3       62.00       62.22      0.92 o
  -5  -3   3       21.09       22.11      0.51 o
  -4  -3   3       73.21       59.51      0.90 o
  -3  -3   3        0.06        0.18      0.11 o
  -2  -3   3        1.32        0.02      0.07 o
  -1  -3   3     1338.96     1462.01     41.75 o
   0  -3   3      398.33      430.76      4.74 o
   1  -3   3       17.68       10.69      0.27 o
   2  -3   3      252.34      240.15      2.77 o
   3  -3   3      717.47      760.81      8.34 o
   4  -3   3       20.19       24.54      0.59 o
   5  -3   3       58.39       50.81      1.44 o
   6  -3   3        1.30       -0.10      0.51 o
   7  -3   3        0.04        0.25      0.59 o
   8  -3   3        3.78        2.52      0.75 o
 -10  -2   3        2.16        1.34      0.65 o
  -9  -2   3       12.96       14.25      0.80 o
  -8  -2   3       32.70       33.42      1.03 o
  -7  -2   3        1.22        1.05      0.27 o
  -6  -2   3        0.01       -0.21      0.16 o
  -5  -2   3       54.49       61.51      0.75 o
  -4  -2   3      359.95      349.70      4.15 o
  -1  -2   3      935.38     1005.24     28.82 o
   0  -2   3       30.68       39.38      0.50 o
   1  -2   3      164.58      163.78      1.78 o
   2  -2   3     1660.82     1733.73     22.06 o
   3  -2   3      177.20      195.79      2.48 o
   4  -2   3      219.85      217.97      2.60 o
   5  -2   3      349.36      332.20      5.28 o
   6  -2   3      277.22      266.87      4.28 o
   7  -2   3       27.14       25.81      1.01 o
   8  -2   3       52.13       46.59      2.72 o
   9  -2   3        0.80        0.50      0.67 o
 -10  -1   3       11.14       14.54      1.13 o
  -9  -1   3       12.48       11.96      1.27 o
  -8  -1   3       12.06       11.40      0.68 o
  -7  -1   3       11.72        9.35      0.51 o
  -6  -1   3      234.27      236.85      4.03 o
  -5  -1   3       99.53       99.38      1.25 o
  -4  -1   3       25.70       35.02      0.63 o
  -3  -1   3      741.83      721.67     14.57 o
  -2  -1   3       23.10       27.70      0.87 o
  -1  -1   3      346.83      362.34      5.98 o
   0  -1   3      205.94      237.03      2.28 o
   1  -1   3       51.27       60.13      0.72 o
   2  -1   3      609.36      679.86      6.93 o
   3  -1   3      177.43      182.68      2.31 o
   4  -1   3      216.98      210.20      2.69 o
   5  -1   3       16.84       16.26      0.68 o
   6  -1   3        0.33        0.50      0.33 o
   7  -1   3       27.72       30.01      0.95 o
   8  -1   3        4.37        4.31      0.57 o
   9  -1   3       21.21       22.77      1.46 o
 -10   0   3        0.46       -0.38      0.73 o
  -9   0   3       15.10       19.44      1.20 o
  -8   0   3       30.10       34.95      1.16 o
  -7   0   3      169.56      159.23      2.41 o
  -6   0   3      297.41      272.90      3.19 o
  -5   0   3       24.79       21.55      0.46 o
  -4   0   3     1073.86     1046.96     12.19 o
  -3   0   3      768.60      873.76     10.14 o
  -2   0   3      689.08      760.19     12.39 o
   3   0   3      266.07      315.65      3.86 o
   4   0   3       26.56       28.31      0.56 o
   5   0   3      102.65      103.87      1.50 o
   6   0   3      226.94      232.21      2.78 o
   7   0   3      126.94      120.13      2.23 o
   8   0   3       14.35       12.90      0.81 o
   9   0   3        9.93       11.32      0.85 o
  10   0   3       32.43       30.60      2.38 o
  -9   1   3       24.67       26.29      1.44 o
  -8   1   3       18.61       20.12      1.18 o
  -7   1   3        6.54        8.18      0.65 o
  -6   1   3      102.30       95.24      1.94 o
  -5   1   3      201.95      209.09      2.34 o
  -4   1   3       54.22       56.01      0.76 o
  -3   1   3       13.29       10.70      0.46 o
  -2   1   3        4.09        5.72      0.17 o
  -1   1   3        0.04        0.02      0.06 o
   1   1   3       77.32       90.96      1.02 o
   2   1   3      321.40      353.84      3.92 o
   3   1   3      106.11      109.50      1.57 o
   4   1   3       25.34       20.73      0.52 o
   5   1   3       39.00       41.90      0.84 o
   6   1   3        4.61        3.44      0.29 o
   7   1   3        1.59        2.06      0.31 o
   8   1   3       71.84       75.78      1.66 o
   9   1   3        9.66        9.34      0.93 o
  10   1   3        7.25       10.00      1.58 o
  -9   2   3        9.77       11.94      1.10 o
  -8   2   3       24.01       26.91      1.39 o
  -7   2   3       84.23       81.61      1.55 o
  -6   2   3       28.76       28.36      0.67 o
  -5   2   3      536.25      532.22      5.79 o
  -4   2   3      122.45      117.54      1.41 o
  -3   2   3       66.59       55.80      0.87 o
  -2   2   3       38.34       37.91      0.56 o
  -1   2   3      126.16      102.02      1.14 o
   0   2   3       64.19       66.38      0.78 o
   2   2   3       62.75       85.31      1.01 o
   3   2   3       55.72       69.38      0.94 o
   4   2   3        5.40        9.68      0.33 o
   5   2   3       13.10       14.81      0.48 o
   6   2   3       10.80        9.42      0.44 o
   7   2   3      351.66      354.37      4.88 o
   8   2   3       16.05       15.51      0.64 o
   9   2   3       14.97       19.89      0.98 o
  10   2   3        9.52        9.42      1.49 o
  -8   3   3       12.10       14.32      1.15 o
  -7   3   3       11.01       11.29      0.80 o
  -6   3   3       70.13       68.14      1.34 o
  -5   3   3        0.02        0.82      0.30 o
  -4   3   3       22.15       22.58      0.64 o
  -3   3   3        0.44        0.91      0.17 o
  -2   3   3       15.53       10.52      0.28 o
  -1   3   3      108.92       86.02      1.18 o
   0   3   3       74.52       82.58      0.98 o
   1   3   3       40.68       34.16      0.56 o
   2   3   3      205.37      246.11      2.62 o
   3   3   3     1907.47     2154.49     30.58 o
   4   3   3      300.26      304.40      4.12 o
   5   3   3        9.39       10.40      0.43 o
   6   3   3        7.48        4.85      0.45 o
   7   3   3       65.59       67.44      1.48 o
   8   3   3        2.27        2.06      0.38 o
   9   3   3        0.65        0.85      0.38 o
  10   3   3        9.22        8.93      1.42 o
  -8   4   3        0.60        1.00      0.96 o
  -7   4   3        2.91        3.33      0.58 o
  -6   4   3        0.22        0.15      0.36 o
  -5   4   3      478.96      477.89      6.35 o
  -4   4   3      183.97      176.81      2.44 o
  -3   4   3        0.02        0.07      0.19 o
  -2   4   3       52.05       53.75      0.83 o
  -1   4   3      160.27      164.79      2.20 o
   0   4   3        2.27        1.71      0.17 o
   1   4   3     2058.70     2155.97     27.39 o
   2   4   3       18.89       15.52      0.51 o
   3   4   3       73.33       74.58      1.53 o
   4   4   3      102.12       89.44      1.30 o
   5   4   3        0.07        0.58      0.22 o
   6   4   3      119.68      122.65      2.19 o
   7   4   3      135.24      132.44      2.78 o
   8   4   3        0.78        0.53      0.33 o
   9   4   3       20.37       18.78      0.96 o
  10   4   3       11.00       12.04      1.58 o
  -7   5   3       24.43       29.76      1.62 o
  -6   5   3        0.00       -0.44      0.37 o
  -5   5   3       10.54       10.45      0.65 o
  -4   5   3        8.37        8.78      0.46 o
  -3   5   3      244.61      231.36      3.05 o
  -2   5   3       74.83       66.79      1.02 o
  -1   5   3      210.13      197.84      2.82 o
   0   5   3      124.38      107.46      1.51 o
   1   5   3       48.95       40.09      0.81 o
   2   5   3        7.50        9.20      0.38 o
   3   5   3        9.42       12.33      0.40 o
   4   5   3       70.47       75.06      1.49 o
   5   5   3      417.16      416.81      5.13 o
   6   5   3      151.97      152.78      2.64 o
   7   5   3      143.35      141.20      3.08 o
   8   5   3       26.61       27.98      0.94 o
   9   5   3        3.09        3.13      0.48 o
  10   5   3        0.05       -0.06      0.59 o
  -7   6   3        2.26        4.09      1.27 o
  -6   6   3        0.21        0.13      0.84 o
  -5   6   3       30.56       31.52      1.08 o
  -4   6   3       57.91       60.34      1.45 o
  -3   6   3        0.40        0.39      0.29 o
  -2   6   3       44.81       46.94      0.85 o
  -1   6   3       98.72      105.34      1.58 o
   0   6   3       56.93       57.27      2.29 o
   1   6   3        3.74        5.17      0.32 o
   2   6   3      210.36      220.93      3.14 o
   3   6   3      279.98      279.87      3.89 o
   4   6   3      191.35      186.67      2.50 o
   5   6   3      130.13      124.92      3.00 o
   6   6   3       87.37       87.90      1.58 o
   7   6   3        1.53        1.17      0.51 o
   8   6   3        0.04       -0.50      0.34 o
   9   6   3       24.33       22.14      1.35 o
  10   6   3        6.48        7.63      0.95 o
  -6   7   3        4.51        5.95      0.98 o
  -5   7   3        0.28        0.51      0.51 o
  -4   7   3       31.96       36.86      1.35 o
  -3   7   3       19.94       17.91      0.81 o
  -2   7   3       12.94       11.90      0.59 o
  -1   7   3       77.41       71.08      1.53 o
   0   7   3      197.79      184.60      3.12 o
   1   7   3       73.09       73.82      1.58 o
   2   7   3      359.86      356.28      4.91 o
   3   7   3      667.89      631.96     12.85 o
   4   7   3        9.88       10.78      0.48 o
   5   7   3      444.15      450.20      7.94 o
   6   7   3       11.10       12.29      1.05 o
   7   7   3        0.71        0.24      0.37 o
   8   7   3       15.79       15.43      0.81 o
   9   7   3        5.62        4.17      0.82 o
  10   7   3       10.23       10.50      1.11 o
  -5   8   3        0.93        1.02      0.61 o
  -4   8   3       28.23       29.71      1.31 o
  -3   8   3        0.99        0.93      0.49 o
  -2   8   3        8.97        9.35      0.74 o
  -1   8   3       59.26       60.35      1.89 o
   0   8   3       37.55       40.23      1.28 o
   1   8   3        0.50       -0.35      0.38 o
   2   8   3       23.17       21.51      1.03 o
   3   8   3        8.95        7.84      0.83 o
   4   8   3       60.66       56.39      1.53 o
   5   8   3      166.68      160.45      2.84 o
   6   8   3        0.13        0.42      0.41 o
   7   8   3       12.82       13.27      0.72 o
   8   8   3        0.81        0.90      0.66 o
   9   8   3        6.03        5.83      0.93 o
  -4   9   3       17.40       20.72      1.23 o
  -3   9   3        0.16       -0.01      0.51 o
  -2   9   3       13.03       15.85      0.99 o
  -1   9   3       17.19       16.14      1.29 o
   0   9   3        1.68        0.95      0.47 o
   1   9   3      109.89      107.52      3.88 o
   2   9   3      117.84      117.14      3.23 o
   3   9   3       25.31       26.65      1.32 o
   4   9   3       18.46       15.43      1.01 o
   5   9   3        0.85        0.69      0.38 o
   6   9   3        6.62        6.40      0.65 o
   7   9   3       11.23       13.75      1.10 o
   8   9   3        4.37        3.03      0.79 o
   9   9   3        0.47       -0.13      0.64 o
  -2  10   3        0.23        0.45      0.83 o
  -1  10   3        0.38        0.11      0.49 o
   0  10   3       57.44       59.08      1.76 o
   1  10   3        0.19        0.86      0.48 o
   2  10   3        0.23       -0.30      0.40 o
   3  10   3        2.52        2.47      0.69 o
   4  10   3        8.38        8.80      0.93 o
   5  10   3       18.86       18.47      1.00 o
   6  10   3       24.74       28.95      1.48 o
   7  10   3        0.14        0.18      0.84 o
   8  10   3        0.24       -0.56      0.66 o
  -1  11   3        6.72        7.19      1.32 o
   0  11   3        0.64        0.08      0.53 o
   1  11   3       17.85       18.45      1.07 o
   2  11   3        7.60        7.02      0.97 o
   3  11   3        1.09        0.35      0.65 o
   4  11   3       39.86       45.77      1.97 o
   5  11   3       31.72       38.21      1.46 o
   6  11   3        0.26        1.27      0.69 o
   7  11   3       25.47       29.63      1.70 o
   3  12   3        2.61        2.24      0.85 o
   4  12   3        0.25        0.12      0.74 o
  -5 -11   4       11.23       11.76      0.89 o
  -4 -11   4        4.28        6.41      1.03 o
  -3 -11   4        8.85        9.02      0.99 o
  -2 -11   4        0.07        0.41      0.66 o
  -1 -11   4       14.09       15.40      1.22 o
  -7 -10   4        1.76        1.76      0.45 o
  -6 -10   4        6.40        7.30      0.71 o
  -5 -10   4        0.41        0.10      0.47 o
  -4 -10   4        3.62        2.33      0.56 o
  -3 -10   4        1.04        0.68      0.49 o
  -2 -10   4       63.66       67.56      1.88 o
  -1 -10   4       35.73       39.33      1.38 o
   0 -10   4       10.50       11.75      1.67 o
   1 -10   4        5.65        4.33      1.22 o
  -8  -9   4        0.26        0.13      0.45 o
  -7  -9   4        6.39        5.69      0.85 o
  -6  -9   4        2.75        3.32      0.46 o
  -5  -9   4        3.86        3.77      0.45 o
  -4  -9   4       32.56       33.62      1.05 o
  -3  -9   4      111.71      112.92      2.19 o
  -2  -9   4       14.22       13.76      0.84 o
  -1  -9   4       13.59       14.28      0.86 o
   0  -9   4       23.13       24.37      1.01 o
   1  -9   4       13.34       14.76      1.16 o
   2  -9   4       10.24        9.71      1.03 o
   3  -9   4        8.14        8.91      1.10 o
  -9  -8   4        0.02        0.28      0.54 o
  -8  -8   4       15.72       18.07      0.76 o
  -7  -8   4       41.96       43.95      1.26 o
  -6  -8   4       26.82       28.09      0.86 o
  -5  -8   4        5.16        5.93      0.46 o
  -4  -8   4        1.45        0.44      0.32 o
  -3  -8   4        8.14        6.65      0.63 o
  -2  -8   4       26.77       21.31      0.68 o
  -1  -8   4       39.51       41.63      0.98 o
   0  -8   4       98.64       96.06      1.90 o
   1  -8   4       32.43       33.75      1.21 o
   2  -8   4       23.77       24.75      1.37 o
   3  -8   4        3.96        4.81      1.80 o
   4  -8   4       71.61       80.92      2.89 o
  -9  -7   4       29.63       32.25      0.95 o
  -8  -7   4       20.58       20.05      0.83 o
  -7  -7   4        2.67        3.13      0.39 o
  -6  -7   4        6.29        6.00      0.38 o
  -5  -7   4       84.42       81.61      1.57 o
  -4  -7   4       44.20       42.06      1.00 o
  -3  -7   4        3.07        3.19      0.49 o
  -2  -7   4      125.15      123.22      2.15 o
  -1  -7   4      180.35      175.33      2.62 o
   0  -7   4        0.02       -0.10      0.28 o
   1  -7   4       41.27       41.24      1.24 o
   2  -7   4       75.85       76.05      1.82 o
   3  -7   4        2.93        2.18      0.65 o
   4  -7   4        4.34        6.32      0.96 o
   5  -7   4        0.52       -0.42      0.65 o
  -9  -6   4        0.26        0.38      0.39 o
  -8  -6   4        0.02        0.09      0.28 o
  -7  -6   4       25.09       27.12      0.91 o
  -6  -6   4       51.88       49.48      1.24 o
  -5  -6   4        2.50        2.50      0.46 o
  -4  -6   4       80.42       80.82      1.17 o
  -3  -6   4       30.47       29.39      0.66 o
  -2  -6   4       22.08       26.79      0.73 o
  -1  -6   4        1.38        3.04      0.26 o
   0  -6   4     1138.14     1130.57     13.31 o
   1  -6   4      395.78      404.51      5.51 o
   2  -6   4       14.64       13.99      1.41 o
   3  -6   4        0.06       -0.40      0.39 o
   4  -6   4       17.49       13.19      1.09 o
   5  -6   4        9.19       12.16      1.11 o
   6  -6   4       11.84       13.78      1.41 o
 -10  -5   4        1.86        1.99      0.46 o
  -9  -5   4       22.01       22.89      0.93 o
  -8  -5   4        8.04        8.97      0.83 o
  -7  -5   4        7.48        7.06      0.40 o
  -6  -5   4       48.69       44.76      1.03 o
  -5  -5   4      488.66      488.88      5.85 o
  -4  -5   4      113.12      109.86      1.62 o
  -3  -5   4       16.34       16.23      0.37 o
  -2  -5   4        0.11        0.07      0.13 o
  -1  -5   4       19.24       12.46      0.32 o
   0  -5   4       19.47       19.24      0.46 o
   1  -5   4      505.14      478.15      6.37 o
   2  -5   4      296.69      285.99      3.62 o
   3  -5   4      239.41      231.82      3.72 o
   4  -5   4        1.79        1.62      0.93 o
   5  -5   4        5.70        7.11      1.49 o
   6  -5   4      108.26      102.64      3.18 o
   7  -5   4       11.99       13.77      1.66 o
 -10  -4   4        7.00        6.63      0.60 o
  -9  -4   4        0.35       -0.05      0.33 o
  -8  -4   4       20.35       17.29      0.71 o
  -7  -4   4        0.05        0.12      0.22 o
  -6  -4   4       14.72       16.68      0.45 o
  -5  -4   4       20.24       22.98      0.52 o
  -4  -4   4      410.15      406.91      7.00 o
  -3  -4   4      174.92      191.51      2.53 o
  -2  -4   4        0.50        0.55      0.10 o
  -1  -4   4       32.26       21.32      0.46 o
   0  -4   4      300.37      291.43      3.56 o
   1  -4   4      199.71      202.16      3.30 o
   2  -4   4      661.19      658.07      7.25 o
   3  -4   4      299.17      291.74      3.71 o
   4  -4   4      407.57      397.35      7.13 o
   5  -4   4        4.27        4.48      0.70 o
   6  -4   4       15.57       14.00      1.15 o
   7  -4   4        0.00       -0.02      0.61 o
   8  -4   4       97.59      104.58      3.39 o
 -10  -3   4        0.23       -0.28      0.48 o
  -9  -3   4        1.69        1.28      0.39 o
  -8  -3   4       14.49       14.16      0.66 o
  -7  -3   4       11.56        8.34      0.75 o
  -6  -3   4        1.31        2.04      0.21 o
  -5  -3   4       82.20       78.48      1.07 o
  -4  -3   4       15.17       15.27      0.39 o
  -3  -3   4      113.33      117.76      2.04 o
  -2  -3   4        0.91        0.28      0.10 o
  -1  -3   4       41.02       80.09      1.15 o
   0  -3   4     1497.59     1599.78     32.17 o
   1  -3   4      211.34      237.05      2.95 o
   2  -3   4        4.86        4.37      0.24 o
   3  -3   4        9.79        7.04      0.30 o
   4  -3   4       10.71       13.46      0.57 o
   5  -3   4       12.76       15.50      0.85 o
   6  -3   4      221.56      197.67      4.94 o
   7  -3   4       19.03       20.48      1.35 o
   8  -3   4       32.59       33.68      1.77 o
 -10  -2   4        5.48        4.93      0.73 o
  -9  -2   4        9.61       10.52      0.69 o
  -8  -2   4        0.61        0.07      0.32 o
  -7  -2   4        0.25       -0.16      0.23 o
  -6  -2   4       86.23       85.73      1.23 o
  -5  -2   4      416.26      416.62      4.96 o
  -4  -2   4       57.46       45.60      0.83 o
  -3  -2   4      259.54      261.25      5.50 o
  -2  -2   4      397.47      387.10      6.38 o
  -1  -2   4      379.88      373.96      4.04 o
   1  -2   4       56.06       86.65      1.18 o
   2  -2   4     1493.82     1608.20     18.72 o
   3  -2   4      397.92      421.51      5.12 o
   4  -2   4       33.70       21.88      0.87 o
   5  -2   4      279.83      268.46      8.80 o
   6  -2   4       78.91       78.82      1.86 o
   7  -2   4        0.21       -0.51      0.34 o
   8  -2   4        1.89        1.29      0.70 o
   9  -2   4        7.10        6.19      1.00 o
 -10  -1   4        9.69       10.23      0.96 o
  -9  -1   4        1.80        1.16      0.46 o
  -8  -1   4       65.00       58.50      1.47 o
  -7  -1   4        4.69        6.17      0.39 o
  -6  -1   4        0.02        0.45      0.16 o
  -4  -1   4      185.45      193.68      2.37 o
  -3  -1   4        0.12        0.18      0.14 o
  -2  -1   4      194.50      191.81      5.76 o
  -1  -1   4      272.29      289.16      4.80 o
   0  -1   4      540.39      541.09      5.84 o
   1  -1   4      163.53      171.53      2.01 o
   2  -1   4      788.85      831.93      9.78 o
   3  -1   4      699.91      743.53      8.81 o
   4  -1   4       44.62       55.36      0.91 o
   5  -1   4        0.81        0.49      0.21 o
   6  -1   4       27.25       23.60      1.23 o
   7  -1   4       18.11       18.89      1.49 o
   8  -1   4       54.35       54.68      3.78 o
   9  -1   4       40.52       39.78      1.92 o
  -9   0   4       42.69       44.57      1.74 o
  -8   0   4      118.25      103.07      2.82 o
  -7   0   4        0.05       -0.09      0.27 o
  -6   0   4      223.01      202.60      2.81 o
  -5   0   4       25.06       23.52      0.46 o
  -4   0   4      297.64      308.50      3.03 o
  -3   0   4     1222.26     1259.61     20.55 o
  -2   0   4      268.05      255.30      3.02 o
  -1   0   4      643.71      645.34      6.91 o
   1   0   4       61.51       59.00      0.77 o
   2   0   4       54.88       58.99      0.81 o
   3   0   4        0.51        0.43      0.15 o
   4   0   4       94.52      112.93      1.56 o
   5   0   4       69.37       72.74      1.16 o
   6   0   4        9.09        7.79      0.43 o
   7   0   4        0.12        0.13      0.31 o
   8   0   4       12.72       13.67      0.85 o
   9   0   4       12.86       14.13      1.24 o
  -9   1   4        4.35        5.83      0.82 o
  -8   1   4        8.40       10.51      0.74 o
  -7   1   4       74.81       74.49      1.42 o
  -6   1   4       32.13       37.93      0.77 o
  -5   1   4       36.95       34.91      0.60 o
  -4   1   4        9.10       10.00      0.29 o
  -3   1   4      712.34      727.66      7.37 o
  -2   1   4       18.07       15.91      0.30 o
  -1   1   4      101.05       97.56      1.15 o
   0   1   4      505.90      557.95      5.05 o
   1   1   4      428.43      459.77      4.71 o
   2   1   4      609.37      605.73      6.20 o
   3   1   4       44.28       41.67      0.78 o
   4   1   4       11.28       13.59      0.53 o
   5   1   4       18.64       18.78      0.90 o
   6   1   4       27.24       23.92      0.61 o
   7   1   4        5.43        5.70      0.40 o
   8   1   4        8.20        8.18      0.76 o
   9   1   4      147.37      160.28      4.01 o
  10   1   4       20.30       19.35      2.11 o
  -9   2   4       15.21       16.73      1.26 o
  -8   2   4       23.81       24.05      1.08 o
  -7   2   4       43.12       41.71      1.14 o
  -6   2   4        0.27        0.07      0.25 o
  -5   2   4      262.30      259.25      2.88 o
  -4   2   4       10.41       11.19      0.34 o
  -3   2   4      395.23      383.33      4.02 o
  -2   2   4      314.60      323.96      4.58 o
  -1   2   4       33.79       38.40      0.56 o
   0   2   4      176.37      163.28      1.66 o
   1   2   4       43.87       32.66      0.56 o
   2   2   4     1625.46     1794.38     31.22 o
   3   2   4        3.35        4.12      0.32 o
   4   2   4        0.04        0.49      0.14 o
   5   2   4       17.61       15.55      0.51 o
   6   2   4      103.36      104.39      2.02 o
   7   2   4       83.20       81.88      1.98 o
   8   2   4       98.04       97.23      1.91 o
   9   2   4       18.04       19.58      1.06 o
  10   2   4        0.01       -0.36      0.96 o
  -8   3   4        0.15       -0.26      0.48 o
  -7   3   4       17.19       18.11      0.97 o
  -6   3   4        0.75        0.12      0.28 o
  -5   3   4      114.09      114.09      1.71 o
  -4   3   4       51.58       48.22      0.88 o
  -3   3   4      128.26      129.18      1.90 o
  -2   3   4      115.67      100.09      1.39 o
  -1   3   4       13.93        7.89      0.27 o
   0   3   4        4.77        4.53      0.22 o
   1   3   4      801.65      875.74      8.90 o
   2   3   4      542.64      553.37      5.97 o
   3   3   4       76.92      118.15      1.77 o
   4   3   4        7.62        4.88      0.30 o
   5   3   4      302.96      321.48      4.42 o
   6   3   4       24.26       23.18      0.68 o
   7   3   4        1.42        1.79      0.45 o
   8   3   4       37.74       38.21      1.10 o
   9   3   4       22.80       25.41      1.14 o
  10   3   4       13.27       11.11      1.58 o
  -8   4   4        0.19        0.44      0.87 o
  -7   4   4       16.87       14.79      0.94 o
  -6   4   4       12.63       11.87      0.80 o
  -5   4   4       35.71       37.20      0.94 o
  -4   4   4      123.90      130.83      1.90 o
  -3   4   4        8.04        7.99      0.38 o
  -2   4   4        6.89        5.17      0.31 o
  -1   4   4        0.27        0.27      0.15 o
   0   4   4      132.62      128.09      1.72 o
   1   4   4      918.08      921.94     10.83 o
   2   4   4     1576.74     1623.04     18.92 o
   3   4   4      183.53      203.17      2.41 o
   4   4   4       80.50       81.14      1.57 o
   5   4   4      104.94       91.15      1.53 o
   6   4   4      224.12      221.20      3.23 o
   7   4   4      168.21      167.04      3.39 o
   8   4   4       13.06       14.34      0.87 o
   9   4   4       58.98       63.97      2.22 o
  10   4   4        9.72        9.62      1.51 o
  -7   5   4       13.90       13.94      1.23 o
  -6   5   4        0.55        0.60      0.50 o
  -5   5   4       48.93       43.49      1.22 o
  -4   5   4       73.55       70.43      1.25 o
  -3   5   4       29.80       31.27      0.72 o
  -2   5   4      105.79      102.97      1.55 o
  -1   5   4      286.83      299.66      4.12 o
   0   5   4      122.43      112.97      1.75 o
   1   5   4       21.79       18.69      0.55 o
   2   5   4        0.39        0.60      0.20 o
   3   5   4      517.47      519.11      6.28 o
   4   5   4      321.56      310.79      3.91 o
   5   5   4      147.06      144.22      2.03 o
   6   5   4       31.45       25.79      1.42 o
   7   5   4        5.58        4.99      0.59 o
   8   5   4        0.16        0.36      0.43 o
   9   5   4       25.54       23.85      1.12 o
  10   5   4        1.91        0.96      0.98 o
  -6   6   4       10.54       13.45      1.20 o
  -5   6   4       18.90       18.85      0.90 o
  -4   6   4        0.32       -0.06      0.38 o
  -3   6   4       14.29       12.90      0.61 o
  -2   6   4       48.27       42.24      0.89 o
  -1   6   4        2.65        0.60      0.31 o
   0   6   4      328.33      342.12      4.70 o
   1   6   4      746.12      748.85     10.47 o
   2   6   4       57.45       54.20      1.58 o
   3   6   4        8.35        7.07      0.36 o
   4   6   4        3.47        4.11      0.41 o
   5   6   4        0.05        0.02      0.25 o
   6   6   4       86.32       86.74      2.04 o
   7   6   4       44.86       43.86      2.00 o
   8   6   4       13.07       15.52      2.41 o
   9   6   4        2.88        2.90      0.60 o
  10   6   4        4.65        4.69      0.84 o
  -6   7   4        0.03       -0.11      0.89 o
  -5   7   4        0.01       -0.58      0.48 o
  -4   7   4        2.00        1.57      0.54 o
  -3   7   4       37.69       40.14      1.87 o
  -2   7   4       82.28       82.61      1.76 o
  -1   7   4      124.55      116.03      2.79 o
   0   7   4       45.38       42.82      1.31 o
   1   7   4      488.73      488.04      7.39 o
   2   7   4       12.41       14.64      0.70 o
   3   7   4      700.82      680.39      9.02 o
   4   7   4       11.20       10.71      0.60 o
   5   7   4       30.85       30.57      1.08 o
   6   7   4        1.91        1.13      0.39 o
   7   7   4       41.39       39.26      1.63 o
   8   7   4        8.33        7.05      0.87 o
   9   7   4        0.00       -1.18      1.06 o
  -5   8   4        3.65        2.80      1.42 o
  -4   8   4       24.89       27.62      1.57 o
  -3   8   4        3.20        5.28      0.68 o
  -2   8   4        2.97        3.77      0.57 o
  -1   8   4        0.95        0.47      0.55 o
   0   8   4       49.47       49.29      1.82 o
   1   8   4       59.61       55.21      1.93 o
   2   8   4      201.92      198.94      3.90 o
   3   8   4      104.32      103.90      2.45 o
   4   8   4        2.01        2.64      0.43 o
   5   8   4        0.65        1.06      0.42 o
   6   8   4        1.46        2.00      0.66 o
   7   8   4        3.46        4.02      0.79 o
   8   8   4        9.68       10.58      1.88 o
   9   8   4        2.13        1.31      1.59 o
  -4   9   4       15.98       15.36      1.10 o
  -3   9   4        0.72        0.90      0.88 o
  -2   9   4        6.63        5.54      0.68 o
  -1   9   4       42.57       39.04      1.39 o
   0   9   4       30.72       33.09      1.24 o
   1   9   4       39.56       40.82      1.67 o
   2   9   4        0.43        0.14      0.55 o
   3   9   4        7.30        7.23      0.82 o
   4   9   4       20.30       18.55      1.04 o
   5   9   4       14.14       14.09      0.88 o
   6   9   4       18.03       19.94      1.23 o
   7   9   4        4.65        4.73      0.78 o
   8   9   4        0.02       -0.58      0.76 o
  -2  10   4        5.61        6.35      0.78 o
  -1  10   4        7.27        6.93      0.76 o
   0  10   4       10.03       12.10      0.91 o
   1  10   4       18.38       17.30      1.00 o
   2  10   4       22.76       20.79      1.32 o
   3  10   4       20.24       23.12      2.21 o
   4  10   4        3.02        3.40      0.75 o
   5  10   4        7.55        6.51      0.72 o
   6  10   4        1.17        0.79      0.63 o
   7  10   4       12.01       11.95      1.62 o
   8  10   4        2.91        1.80      1.04 o
   0  11   4        0.03       -0.74      0.50 o
   1  11   4        4.51        4.06      0.73 o
   2  11   4        6.81        7.43      0.77 o
   3  11   4       15.85       18.58      1.37 o
   4  11   4        0.11        1.18      0.71 o
   5  11   4       33.15       42.87      1.60 o
   6  11   4       12.05       14.09      1.78 o
  -3 -11   5       15.42       20.12      2.23 o
  -6 -10   5        0.00        0.69      0.74 o
  -5 -10   5       27.35       27.47      1.14 o
  -4 -10   5       37.91       43.03      1.43 o
  -3 -10   5       17.23       24.23      1.40 o
  -2 -10   5       20.89       18.95      1.04 o
  -1 -10   5        3.25        5.13      1.37 o
   0 -10   5        9.77       10.36      1.49 o
   1 -10   5        0.26        0.27      0.89 o
  -7  -9   5        0.71        0.73      0.41 o
  -6  -9   5        8.94        9.10      0.58 o
  -5  -9   5       23.29       25.55      1.55 o
  -4  -9   5        7.26        8.82      0.68 o
  -3  -9   5       22.64       18.80      0.82 o
  -2  -9   5        7.58        5.68      0.64 o
  -1  -9   5        3.94        2.44      1.02 o
   0  -9   5        0.03       -0.36      0.53 o
   1  -9   5       15.65       14.84      1.69 o
   2  -9   5        1.88        0.27      0.89 o
   3  -9   5        2.71        3.96      1.22 o
  -8  -8   5       18.26       20.10      0.85 o
  -7  -8   5        2.84        1.70      0.39 o
  -6  -8   5        2.49        2.61      0.38 o
  -5  -8   5        1.00        0.83      0.52 o
  -4  -8   5       34.53       36.64      0.97 o
  -3  -8   5        3.16        2.74      0.39 o
  -2  -8   5      165.71      155.77      2.73 o
  -1  -8   5      143.64      148.48      3.06 o
   0  -8   5        7.04        7.97      0.66 o
   1  -8   5       14.62       12.76      0.82 o
   2  -8   5        2.64        2.24      0.65 o
   3  -8   5        0.48        0.48      0.63 o
   4  -8   5       24.17       28.37      1.65 o
  -9  -7   5        5.61        7.04      0.49 o
  -8  -7   5        0.15       -0.25      0.47 o
  -7  -7   5        0.31        0.67      0.42 o
  -6  -7   5       10.33       11.95      0.62 o
  -5  -7   5       13.46       13.91      0.69 o
  -4  -7   5       78.16       71.56      2.07 o
  -3  -7   5      247.31      244.53      3.88 o
  -2  -7   5       61.76       62.11      1.31 o
  -1  -7   5      152.96      151.10      3.07 o
   0  -7   5       16.56       15.82      0.69 o
   1  -7   5        2.08        2.15      0.44 o
   2  -7   5      148.41      144.89      3.10 o
   3  -7   5        0.67       -0.19      0.53 o
   4  -7   5        2.24        1.89      0.70 o
   5  -7   5        5.01        4.56      0.93 o
  -9  -6   5        1.35        1.40      0.39 o
  -8  -6   5       23.14       25.80      0.85 o
  -7  -6   5       42.53       44.02      1.08 o
  -6  -6   5       12.42       12.75      0.53 o
  -5  -6   5       17.98       19.37      0.64 o
  -4  -6   5       65.39       64.64      1.20 o
  -3  -6   5        1.68        2.04      0.21 o
  -2  -6   5      550.68      528.18      9.73 o
  -1  -6   5      481.58      509.70      6.14 o
   0  -6   5       48.37       46.00      0.95 o
   1  -6   5       84.45       86.38      1.51 o
   2  -6   5      251.33      255.71      4.07 o
   3  -6   5       10.42       11.52      0.80 o
   4  -6   5      102.11      103.67      3.99 o
   5  -6   5        3.78        3.58      0.83 o
   6  -6   5       25.43       26.11      2.29 o
  -9  -5   5        3.05        3.69      0.44 o
  -8  -5   5       12.56       10.65      0.55 o
  -7  -5   5        0.16        0.11      0.25 o
  -6  -5   5        8.17        6.75      0.35 o
  -5  -5   5       93.07       90.29      1.32 o
  -4  -5   5      260.12      243.80      3.71 o
  -3  -5   5       77.02       73.56      1.26 o
  -2  -5   5       12.70        9.11      0.33 o
  -1  -5   5       33.67       31.33      0.74 o
   0  -5   5       93.53       91.95      1.47 o
   1  -5   5       46.83       46.81      1.23 o
   2  -5   5      728.63      728.44      8.69 o
   3  -5   5       11.83       11.90      0.52 o
   4  -5   5       68.59       69.89      3.28 o
   5  -5   5       45.22       42.61      1.84 o
   6  -5   5       15.87       15.89      1.31 o
   7  -5   5        0.41       -0.04      0.68 o
  -9  -4   5        1.45        2.18      0.39 o
  -8  -4   5        0.77        0.68      0.29 o
  -7  -4   5       11.34       13.70      0.50 o
  -6  -4   5      220.13      207.86      2.83 o
  -5  -4   5        2.21        2.01      0.15 o
  -4  -4   5       31.91       28.17      0.49 o
  -3  -4   5        5.93        4.77      0.19 o
  -2  -4   5      148.64      149.31      1.83 o
  -1  -4   5       31.03       29.68      1.04 o
   0  -4   5      198.67      202.51      2.99 o
   1  -4   5      336.70      353.74      5.08 o
   2  -4   5      321.77      309.72      3.85 o
   3  -4   5      112.75      114.36      2.12 o
   4  -4   5        9.51        8.93      0.68 o
   5  -4   5       25.92       21.96      2.72 o
   6  -4   5       71.81       68.16      2.40 o
   7  -4   5       28.98       25.71      1.58 o
  -9  -3   5        3.18        2.79      0.58 o
  -8  -3   5        1.48        1.40      0.32 o
  -7  -3   5       12.83        9.09      0.42 o
  -6  -3   5        9.78        9.02      0.35 o
  -5  -3   5       23.38       20.47      0.42 o
  -4  -3   5      576.40      557.05      9.27 o
  -3  -3   5      311.50      298.97      4.36 o
  -2  -3   5      248.53      228.87      3.00 o
  -1  -3   5      300.10      289.68      4.92 o
   0  -3   5      186.78      223.82      3.04 o
   1  -3   5        1.86        5.79      0.35 o
   2  -3   5      127.36      120.98      2.23 o
   3  -3   5      285.77      288.72      3.65 o
   4  -3   5      144.00      151.00      2.65 o
   5  -3   5      155.82      157.28      4.04 o
   6  -3   5      335.68      312.16      7.31 o
   7  -3   5        0.02       -0.14      0.60 o
   8  -3   5        5.65        8.11      1.20 o
  -9  -2   5        0.07       -0.65      0.43 o
  -8  -2   5        7.07        5.91      0.48 o
  -7  -2   5        0.81        1.43      0.25 o
  -6  -2   5       63.60       54.66      1.11 o
  -5  -2   5       24.96       20.36      0.39 o
  -4  -2   5        0.17        0.17      0.20 o
  -3  -2   5      220.10      212.52      6.51 o
  -2  -2   5      553.64      614.64     10.09 o
  -1  -2   5       76.20       70.68      0.84 o
   0  -2   5     1331.04     1512.54     43.04 o
   1  -2   5      464.83      497.11      6.50 o
   2  -2   5       39.50       27.27      0.57 o
   3  -2   5        7.49        7.57      0.38 o
   4  -2   5      103.03       97.25      1.45 o
   5  -2   5        4.37        3.72      0.50 o
   6  -2   5       20.97       18.73      1.21 o
   7  -2   5       49.91       49.14      1.96 o
   8  -2   5       48.31       50.92      4.93 o
  -9  -1   5       19.38       20.21      0.92 o
  -8  -1   5        0.08        0.38      0.37 o
  -7  -1   5        0.35        1.34      0.27 o
  -6  -1   5      109.88       99.72      1.43 o
  -5  -1   5        0.68        0.38      0.16 o
  -4  -1   5        1.78        2.88      0.28 o
  -3  -1   5      255.62      252.03      4.26 o
  -2  -1   5      161.92      163.90      2.81 o
  -1  -1   5      369.93      350.45      4.10 o
   1  -1   5      209.92      222.81      3.02 o
   2  -1   5       84.34       88.57      1.26 o
   3  -1   5       64.72       67.80      1.00 o
   4  -1   5       78.52       79.87      1.21 o
   5  -1   5       21.46       21.63      0.63 o
   6  -1   5      118.80      111.18      2.36 o
   7  -1   5       20.44       20.48      0.91 o
   8  -1   5       22.38       22.61      1.44 o
   9  -1   5        0.22       -0.36      0.68 o
  -9   0   5        0.50        1.02      0.60 o
  -8   0   5       33.64       33.34      1.67 o
  -7   0   5        2.18        1.40      0.33 o
  -6   0   5       52.91       45.88      0.93 o
  -5   0   5      161.69      152.06      2.00 o
  -4   0   5       74.66       75.60      1.00 o
  -3   0   5       96.80      100.06      1.30 o
  -2   0   5      151.09      134.48      1.66 o
  -1   0   5       42.38       36.98      0.47 o
   0   0   5      284.57      276.54      3.06 o
   1   0   5      182.93      209.75      2.57 o
   2   0   5       68.05       66.10      1.42 o
   3   0   5      544.48      549.57      7.23 o
   4   0   5      204.73      224.83      2.87 o
   5   0   5       69.97       71.47      1.26 o
   6   0   5       18.05       15.82      0.65 o
   7   0   5      169.18      172.97      3.45 o
   8   0   5      116.11      109.38      3.25 o
   9   0   5       61.13       70.82      2.59 o
  -9   1   5       28.05       27.42      1.41 o
  -8   1   5       33.39       34.06      1.04 o
  -7   1   5        3.90        5.71      0.48 o
  -6   1   5       26.62       23.89      0.68 o
  -5   1   5      170.80      158.96      1.84 o
  -4   1   5      251.82      243.44      2.63 o
  -3   1   5       33.01       31.00      0.50 o
  -2   1   5      110.90      124.08      1.46 o
  -1   1   5        1.43        2.45      0.15 o
   0   1   5      543.33      534.58      5.13 o
   1   1   5       70.25       73.03      1.02 o
   2   1   5        2.40        3.70      0.21 o
   3   1   5      544.18      575.31      7.54 o
   4   1   5       57.55       61.23      1.05 o
   5   1   5       26.80       26.74      0.89 o
   6   1   5       13.15       12.68      0.70 o
   7   1   5      260.10      281.01      5.21 o
   8   1   5      180.94      184.45      3.76 o
   9   1   5        7.36        4.97      0.97 o
  -8   2   5        0.17        0.33      0.46 o
  -7   2   5        1.67        2.77      0.42 o
  -6   2   5       15.37       14.10      0.58 o
  -5   2   5        0.01        0.43      0.21 o
  -4   2   5       28.61       25.85      0.57 o
  -3   2   5       37.51       40.93      0.87 o
  -2   2   5       21.69       24.51      0.48 o
  -1   2   5       65.08       62.97      0.84 o
   0   2   5      436.40      476.99      6.21 o
   1   2   5       40.62       47.53      0.85 o
   2   2   5      420.62      436.28      5.25 o
   3   2   5      451.96      400.21      4.51 o
   4   2   5        0.34       -0.06      0.13 o
   5   2   5      102.67      105.75      1.58 o
   6   2   5       39.03       37.12      1.35 o
   7   2   5        0.89        1.26      1.22 o
   8   2   5       83.07       74.23      2.44 o
   9   2   5       43.89       45.09      1.93 o
  10   2   5       45.61       42.73      2.80 o
  -8   3   5       12.34       12.37      0.90 o
  -7   3   5       11.39       11.72      0.82 o
  -6   3   5        0.02       -0.05      0.32 o
  -5   3   5      152.36      153.31      2.22 o
  -4   3   5       16.54       14.32      0.45 o
  -3   3   5       77.31       86.62      1.20 o
  -2   3   5        4.44        3.76      0.24 o
  -1   3   5      210.75      219.43      2.75 o
   0   3   5       85.13       98.94      1.37 o
   1   3   5      109.17      147.17      1.78 o
   2   3   5       22.14       16.78      0.61 o
   3   3   5      350.93      379.36      4.64 o
   4   3   5        0.39        0.19      0.16 o
   5   3   5        9.71       13.57      0.60 o
   6   3   5       40.25       36.62      0.99 o
   7   3   5       92.91       94.30      2.28 o
   8   3   5       79.99       79.97      2.61 o
   9   3   5       12.44       13.19      0.92 o
  10   3   5        4.85        5.82      1.42 o
  -7   4   5        4.22        3.97      0.62 o
  -6   4   5       26.64       27.01      1.11 o
  -5   4   5       26.21       23.71      0.76 o
  -4   4   5      161.29      162.04      2.27 o
  -3   4   5      125.81      125.67      1.80 o
  -2   4   5       10.02        8.23      0.45 o
  -1   4   5        8.85        9.44      0.36 o
   0   4   5        5.14        4.01      0.25 o
   1   4   5       12.58       19.48      0.50 o
   2   4   5     1617.43     1604.17     18.71 o
   3   4   5        0.04        0.13      0.16 o
   4   4   5      152.43      141.01      2.12 o
   5   4   5      192.74      186.91      2.78 o
   6   4   5      187.84      188.00      5.41 o
   7   4   5      120.69      114.55      2.56 o
   8   4   5       24.46       24.15      1.37 o
   9   4   5       12.47       12.76      0.89 o
  10   4   5        9.90       10.73      1.62 o
  -7   5   5        4.87        4.63      1.13 o
  -6   5   5        1.44        2.39      0.55 o
  -5   5   5        5.87        6.55      0.57 o
  -4   5   5       19.75       20.40      0.82 o
  -3   5   5       32.53       34.31      0.79 o
  -2   5   5        8.16        6.63      0.41 o
  -1   5   5        3.72        2.21      0.32 o
   0   5   5       24.39       23.16      0.62 o
   1   5   5      161.44      159.61      2.36 o
   2   5   5      351.21      340.77      4.24 o
   3   5   5       25.20       21.20      0.62 o
   4   5   5        1.68        0.26      0.27 o
   5   5   5        0.16       -0.25      0.25 o
   6   5   5        1.44        1.80      0.43 o
   7   5   5       20.58       19.22      0.93 o
   8   5   5       19.12       19.32      1.22 o
   9   5   5       37.98       40.30      1.82 o
  10   5   5       23.60       20.07      2.04 o
  -6   6   5        3.71        4.22      0.85 o
  -5   6   5        2.03        1.39      0.53 o
  -4   6   5       82.48       85.31      1.85 o
  -3   6   5       32.47       27.70      0.95 o
  -2   6   5       62.10       62.81      1.16 o
  -1   6   5      220.22      228.11      3.71 o
   0   6   5      327.58      331.12      4.58 o
   1   6   5       14.16       14.15      0.56 o
   2   6   5      222.02      230.78      3.03 o
   3   6   5       17.05       13.20      0.62 o
   4   6   5        7.66        5.20      0.52 o
   5   6   5       59.77       59.12      1.35 o
   6   6   5      151.09      143.74      3.02 o
   7   6   5        0.07       -0.72      0.48 o
   8   6   5        0.15       -0.01      0.58 o
   9   6   5       42.93       41.58      1.85 o
  -5   7   5        1.50        2.35      0.80 o
  -4   7   5       17.26       18.74      1.06 o
  -3   7   5       34.91       34.97      1.28 o
  -2   7   5        3.34        4.43      0.54 o
  -1   7   5      132.44      134.04      2.86 o
   0   7   5       94.73       90.69      2.15 o
   1   7   5      417.40      401.26      8.81 o
   2   7   5        4.18        5.55      0.49 o
   3   7   5       28.17       26.24      0.87 o
   4   7   5       23.92       21.74      1.41 o
   5   7   5       81.45       79.62      1.72 o
   6   7   5        1.33        0.15      0.49 o
   7   7   5        2.21        1.60      0.60 o
   8   7   5       11.11       11.17      1.04 o
   9   7   5        6.47        8.44      1.44 o
  -4   8   5        2.25        3.90      0.84 o
  -3   8   5        7.39        7.75      0.78 o
  -2   8   5        5.13        4.06      0.60 o
  -1   8   5       16.51       16.54      0.94 o
   0   8   5      153.13      155.21      4.02 o
   1   8   5       79.05       79.95      2.47 o
   2   8   5        2.81        2.48      0.66 o
   3   8   5       25.14       27.02      1.11 o
   4   8   5       29.88       27.07      1.08 o
   5   8   5        3.26        1.57      0.57 o
   6   8   5       39.75       41.79      1.71 o
   7   8   5        1.33        1.14      0.61 o
   8   8   5        2.97        3.14      1.68 o
   9   8   5        0.58        0.00      0.91 o
  -3   9   5       48.67       53.02      1.76 o
  -2   9   5       11.53       11.35      0.88 o
  -1   9   5        6.67        5.77      0.75 o
   0   9   5        5.46        4.06      0.79 o
   1   9   5        0.57        0.08      0.58 o
   2   9   5        0.99       -0.36      0.73 o
   3   9   5       47.40       53.58      2.60 o
   4   9   5       31.37       33.49      1.27 o
   5   9   5        8.56        8.24      0.89 o
   6   9   5        1.13        1.75      0.63 o
   7   9   5        1.13        0.66      0.66 o
   8   9   5        4.29        5.44      1.29 o
  -2  10   5        0.34        0.60      0.57 o
  -1  10   5        0.02        0.79      0.59 o
   0  10   5        6.22        5.35      0.71 o
   1  10   5       25.80       33.81      2.30 o
   2  10   5        2.01        2.27      0.74 o
   3  10   5        0.79        2.00      0.83 o
   4  10   5        0.70        1.25      0.52 o
   5  10   5        0.88        2.07      0.67 o
   6  10   5        7.24        7.28      0.95 o
   7  10   5       11.23       12.49      1.19 o
   0  11   5       14.17       16.59      1.11 o
   1  11   5       15.43       18.10      1.12 o
   2  11   5       16.47       19.26      1.48 o
   3  11   5       35.40       42.40      1.96 o
   4  11   5        4.05        5.62      0.75 o
   5  11   5        6.63        7.19      0.85 o
   6  11   5        6.34        8.58      1.09 o
  -5 -10   6       16.71       18.90      1.12 o
  -4 -10   6        2.59        1.71      0.66 o
  -3 -10   6        0.67        0.60      0.86 o
  -2 -10   6        6.76        4.62      0.75 o
  -1 -10   6        1.70        1.19      0.70 o
   0 -10   6        0.26       -0.02      0.91 o
  -7  -9   6        6.48        7.68      0.59 o
  -6  -9   6        0.19        0.36      0.36 o
  -5  -9   6        3.80        4.36      0.51 o
  -4  -9   6        4.31        4.91      0.55 o
  -3  -9   6       15.56       17.69      0.86 o
  -2  -9   6       14.98       10.87      0.92 o
  -1  -9   6        0.34       -0.71      0.50 o
   0  -9   6        2.09        1.59      0.62 o
   1  -9   6       20.04       20.78      1.84 o
   2  -9   6        1.51       -0.16      0.96 o
  -8  -8   6        4.86        5.00      0.49 o
  -7  -8   6        1.30        0.65      0.37 o
  -6  -8   6        1.23        0.83      0.38 o
  -5  -8   6       33.07       35.02      1.50 o
  -4  -8   6       24.34       22.07      0.83 o
  -3  -8   6        8.54       10.19      0.63 o
  -2  -8   6       39.48       38.97      1.23 o
  -1  -8   6       33.21       28.69      2.21 o
   0  -8   6        8.16        7.57      1.02 o
   1  -8   6        2.02        1.98      0.63 o
   2  -8   6        2.84        2.93      1.04 o
   3  -8   6        2.12        2.18      1.11 o
  -8  -7   6        8.75       10.20      0.58 o
  -7  -7   6        3.79        3.96      0.39 o
  -6  -7   6       28.76       27.08      0.89 o
  -5  -7   6       47.59       45.76      1.59 o
  -4  -7   6        2.17        2.52      0.36 o
  -3  -7   6       56.16       56.58      1.37 o
  -2  -7   6       32.49       30.86      1.01 o
  -1  -7   6        0.88        0.06      0.37 o
   0  -7   6       33.14       33.51      0.98 o
   1  -7   6       38.19       35.30      1.44 o
   2  -7   6        2.37        2.02      0.49 o
   3  -7   6        0.37        0.19      0.58 o
   4  -7   6        3.28        3.18      0.80 o
  -9  -6   6        1.17        0.37      0.42 o
  -8  -6   6       12.83       15.29      0.66 o
  -7  -6   6        7.61        6.72      0.48 o
  -6  -6   6        0.03       -0.22      0.30 o
  -5  -6   6        2.24        2.76      0.30 o
  -4  -6   6      158.59      162.75      3.00 o
  -3  -6   6       57.52       62.13      1.37 o
  -2  -6   6       84.62       90.30      2.27 o
  -1  -6   6       55.12       50.29      1.01 o
   0  -6   6       10.35       10.72      0.47 o
   1  -6   6       51.59       49.39      1.06 o
   2  -6   6       23.36       22.26      0.99 o
   3  -6   6       53.31       51.33      1.56 o
   4  -6   6      128.42      125.30      3.57 o
   5  -6   6        0.14       -0.42      0.63 o
  -9  -5   6        3.65        3.71      0.42 o
  -8  -5   6       24.16       23.69      0.79 o
  -7  -5   6        9.43        8.89      0.71 o
  -6  -5   6       15.66       15.28      0.47 o
  -5  -5   6       23.00       24.03      0.44 o
  -4  -5   6      253.51      252.16      3.73 o
  -3  -5   6        6.93        7.25      0.34 o
  -2  -5   6      118.13      109.94      1.60 o
  -1  -5   6      287.68      273.82      3.74 o
   0  -5   6        0.15       -0.34      0.23 o
   1  -5   6       13.30       12.11      0.51 o
   2  -5   6      918.40      904.45     13.27 o
   3  -5   6        4.08        2.22      0.68 o
   4  -5   6        7.12        7.50      0.84 o
   5  -5   6        1.09        1.39      0.66 o
   6  -5   6        4.55        4.75      1.08 o
  -9  -4   6        0.75        0.92      0.36 o
  -8  -4   6       18.70       16.60      0.62 o
  -7  -4   6       11.52       10.46      0.47 o
  -6  -4   6       17.16       17.78      0.59 o
  -5  -4   6       48.72       51.68      0.94 o
  -4  -4   6        0.62        0.80      0.20 o
  -3  -4   6      203.86      196.74      2.63 o
  -2  -4   6       82.60       89.40      1.32 o
  -1  -4   6      163.78      167.66      2.63 o
   0  -4   6       53.57       56.25      1.00 o
   1  -4   6      412.30      396.35      8.72 o
   2  -4   6        0.06        0.23      0.31 o
   3  -4   6      216.51      215.00      4.14 o
   4  -4   6      278.48      257.83      4.93 o
   5  -4   6       67.05       63.04      2.21 o
   6  -4   6        3.61        4.86      0.86 o
   7  -4   6       11.61       10.58      1.14 o
  -9  -3   6        6.29        6.64      0.53 o
  -8  -3   6        0.04        0.16      0.27 o
  -7  -3   6       26.58       26.16      0.65 o
  -6  -3   6        3.13        3.95      0.18 o
  -5  -3   6       34.71       32.38      1.18 o
  -4  -3   6      972.65      948.46     19.18 o
  -3  -3   6       57.89       54.38      1.07 o
  -2  -3   6        3.94        3.14      0.33 o
  -1  -3   6        9.36        9.75      0.27 o
   0  -3   6       35.20       41.88      0.67 o
   1  -3   6       53.07       59.67      1.05 o
   2  -3   6     1144.60     1111.18     16.05 o
   3  -3   6       34.36       34.07      0.95 o
   4  -3   6       41.24       40.08      2.19 o
   5  -3   6       53.96       51.62      2.09 o
   6  -3   6        0.06        0.15      0.56 o
   7  -3   6       14.75       10.91      1.11 o
   8  -3   6        0.68        2.11      0.80 o
  -9  -2   6        1.87        2.49      0.45 o
  -8  -2   6        4.30        3.10      0.39 o
  -7  -2   6        2.05        2.69      0.28 o
  -6  -2   6       35.32       31.98      0.60 o
  -5  -2   6       16.08       16.40      0.45 o
  -4  -2   6       17.66       16.88      1.68 o
  -3  -2   6      160.58      149.84      4.84 o
  -2  -2   6     1555.53     1599.67     44.64 o
  -1  -2   6      441.74      460.98      5.00 o
   0  -2   6       26.13       19.43      0.39 o
   1  -2   6      137.34      144.66      2.09 o
   2  -2   6       87.66       95.00      1.70 o
   3  -2   6      111.75      115.86      2.06 o
   4  -2   6        5.19        4.82      0.37 o
   5  -2   6      192.32      184.73      3.69 o
   6  -2   6      103.05       88.28      2.73 o
   7  -2   6       35.47       31.93      1.63 o
   8  -2   6        4.00        4.70      0.90 o
  -9  -1   6        9.77       12.15      0.74 o
  -8  -1   6       31.53       28.53      1.00 o
  -7  -1   6        1.12        1.15      0.29 o
  -6  -1   6        7.18        4.90      0.31 o
  -5  -1   6        2.00        1.71      0.33 o
  -4  -1   6      262.04      255.47      3.84 o
  -3  -1   6      493.44      501.13      8.30 o
  -2  -1   6      293.96      293.83      4.95 o
  -1  -1   6      352.46      339.38      3.70 o
   0  -1   6      341.79      382.95      5.01 o
   1  -1   6       63.64       71.05      1.27 o
   2  -1   6        7.75       10.51      0.39 o
   3  -1   6       89.00       97.85      1.58 o
   4  -1   6        5.41        7.17      0.29 o
   5  -1   6       13.90       12.68      0.50 o
   6  -1   6       66.20       61.27      1.52 o
   7  -1   6       94.50       91.47      2.87 o
   8  -1   6        8.02        8.08      1.12 o
  -9   0   6        2.65        2.04      0.64 o
  -8   0   6        0.57        0.06      0.37 o
  -7   0   6       43.64       44.06      2.44 o
  -6   0   6      161.56      151.88      2.28 o
  -5   0   6        5.34        4.63      0.29 o
  -4   0   6        2.99        4.14      0.20 o
  -3   0   6       46.04       52.38      1.21 o
  -2   0   6      229.94      245.48      2.96 o
  -1   0   6       92.23       79.69      0.91 o
   0   0   6      174.73      168.16      2.10 o
   1   0   6      834.98      865.56     16.72 o
   2   0   6       22.91       25.13      0.49 o
   3   0   6       25.00       22.36      0.59 o
   4   0   6       39.31       37.02      0.71 o
   5   0   6       97.89       95.94      1.59 o
   6   0   6      382.42      384.84      6.81 o
   7   0   6       79.85       76.55      2.51 o
   8   0   6        0.07        0.48      1.46 o
   9   0   6        7.32        8.38      1.11 o
  -8   1   6        4.81        5.97      0.54 o
  -7   1   6       31.17       31.65      1.17 o
  -6   1   6       70.85       64.55      1.22 o
  -5   1   6        0.16        0.48      0.17 o
  -4   1   6        0.56        0.23      0.13 o
  -3   1   6       57.00       56.80      0.80 o
  -2   1   6      120.84      114.20      1.48 o
  -1   1   6       65.61       71.20      1.08 o
   0   1   6      135.01      138.32      1.54 o
   1   1   6       18.61       21.08      0.45 o
   2   1   6        5.17        6.11      0.27 o
   3   1   6        0.07        4.40      0.64 o
   4   1   6       76.41       89.77      1.73 o
   5   1   6      246.42      244.69      3.53 o
   6   1   6      217.59      222.95      4.20 o
   7   1   6      117.49      117.77      2.58 o
   8   1   6       56.85       53.45      2.58 o
   9   1   6        8.41        7.64      1.02 o
  -8   2   6        2.39        3.53      0.60 o
  -7   2   6       18.39       19.09      0.80 o
  -6   2   6       13.26       12.14      0.61 o
  -5   2   6       11.09       10.81      0.45 o
  -4   2   6      108.46      106.51      1.53 o
  -3   2   6       11.75       12.86      0.41 o
  -2   2   6      172.45      178.67      2.10 o
  -1   2   6       43.41       49.62      0.78 o
   0   2   6       58.52       45.87      0.74 o
   1   2   6      130.89      118.86      1.65 o
   2   2   6      275.14      295.78      4.44 o
   3   2   6      179.95      167.59      2.23 o
   4   2   6       14.86       16.98      0.51 o
   5   2   6       43.06       46.40      1.02 o
   6   2   6       30.32       32.04      1.45 o
   7   2   6      263.19      243.21      7.52 o
   8   2   6      116.07      117.81      2.69 o
   9   2   6        3.50        6.02      1.40 o
  -8   3   6        3.19        3.64      0.93 o
  -7   3   6        2.22        1.64      0.50 o
  -6   3   6        0.10        0.06      0.51 o
  -5   3   6       24.26       22.06      0.77 o
  -4   3   6        7.44        7.14      0.39 o
  -3   3   6       16.91       18.74      0.49 o
  -2   3   6       87.81       89.38      1.30 o
  -1   3   6      252.45      272.61      3.13 o
   0   3   6       15.54       19.55      0.51 o
   1   3   6      703.40      757.39      9.83 o
   2   3   6       38.17       46.93      0.99 o
   3   3   6      233.04      246.51      3.45 o
   4   3   6      427.02      445.39      6.01 o
   5   3   6      194.43      188.61      3.16 o
   6   3   6      104.98       95.41      2.20 o
   7   3   6       72.09       69.47      2.30 o
   8   3   6       52.46       53.03      2.10 o
   9   3   6        2.94        2.56      0.79 o
  -7   4   6        0.01       -0.46      0.46 o
  -6   4   6        8.54        7.75      0.70 o
  -5   4   6        1.78        1.37      0.39 o
  -4   4   6      174.35      178.63      2.70 o
  -3   4   6        4.55        3.98      0.31 o
  -2   4   6       29.79       29.20      0.65 o
  -1   4   6        0.00        0.20      0.18 o
   0   4   6        5.44        6.08      0.34 o
   1   4   6        0.06       -0.25      0.16 o
   2   4   6      684.84      697.22      9.13 o
   3   4   6        4.25        3.71      0.32 o
   4   4   6       66.29       61.90      1.18 o
   5   4   6      175.87      154.68     12.64 o
   6   4   6       33.31       31.49      1.47 o
   7   4   6       31.80       30.29      1.45 o
   8   4   6      107.28      101.15      3.08 o
   9   4   6        6.80        5.27      0.91 o
  -7   5   6        0.68       -0.07      0.63 o
  -6   5   6        0.10        0.66      0.69 o
  -5   5   6       38.31       37.12      1.32 o
  -4   5   6       22.33       23.04      0.84 o
  -3   5   6       32.80       29.40      0.82 o
  -2   5   6       58.19       57.25      1.14 o
  -1   5   6      194.36      187.77      2.76 o
   0   5   6      108.51      111.24      2.00 o
   1   5   6       56.01       54.55      1.00 o
   2   5   6       14.77       12.42      0.45 o
   3   5   6       11.48       11.50      0.46 o
   4   5   6        5.01        3.80      0.43 o
   5   5   6        9.97        5.00      0.83 o
   6   5   6       62.86       63.63      2.11 o
   7   5   6      240.15      219.69      8.89 o
   8   5   6       89.76       87.43      2.80 o
   9   5   6        1.29        1.31      0.68 o
  -6   6   6        0.38        0.87      0.96 o
  -5   6   6        0.01       -0.32      0.50 o
  -4   6   6       78.35       78.68      1.92 o
  -3   6   6       42.84       42.00      2.02 o
  -2   6   6        9.97       11.12      0.71 o
  -1   6   6        3.20        3.63      0.37 o
   0   6   6        9.05        8.26      0.52 o
   1   6   6        1.21        0.43      0.27 o
   2   6   6      118.42      114.20      1.71 o
   3   6   6       30.02       23.66      0.72 o
   5   6   6       13.19        8.95      0.94 o
   6   6   6       31.47       27.35      1.74 o
   7   6   6        9.40        5.97      0.88 o
   8   6   6       24.18       23.56      1.45 o
   9   6   6        0.66        1.85      0.75 o
  -5   7   6        5.03        2.93      0.80 o
  -4   7   6        2.34        3.53      0.84 o
  -3   7   6        9.70       11.34      0.74 o
  -2   7   6       43.72       41.32      1.21 o
  -1   7   6      238.04      244.96      4.70 o
   0   7   6       42.85       44.80      1.71 o
   1   7   6       79.95       77.82      1.94 o
   2   7   6      130.65      124.18      2.32 o
   3   7   6      215.73      208.80      3.54 o
   4   7   6        6.95        3.78      0.64 o
   5   7   6        1.23        0.51      1.17 o
   6   7   6       23.10       21.26      1.32 o
   7   7   6        9.73       10.67      1.30 o
   8   7   6        7.11        8.06      1.01 o
   9   7   6        2.30        2.64      0.82 o
  -4   8   6        8.47        8.30      1.06 o
  -3   8   6        7.60        7.14      0.77 o
  -2   8   6        8.37        8.93      0.78 o
  -1   8   6        9.84       10.74      1.00 o
   0   8   6        0.91        0.80      0.58 o
   1   8   6       27.90       29.00      1.54 o
   2   8   6        0.76        0.60      0.55 o
   3   8   6        7.61        5.89      0.63 o
   4   8   6        2.92        2.78      0.96 o
   5   8   6        1.25        0.73      0.72 o
   6   8   6       20.38       18.02      2.71 o
   7   8   6        3.62        3.05      0.74 o
   8   8   6       18.00       20.05      1.45 o
  -3   9   6       11.09       11.75      1.23 o
  -2   9   6        1.71        0.92      0.64 o
  -1   9   6        0.61       -0.03      0.47 o
   0   9   6        4.08        2.67      0.68 o
   1   9   6        3.02        2.21      0.68 o
   2   9   6       50.18       52.03      1.99 o
   3   9   6       22.51       25.18      1.12 o
   4   9   6        5.01        5.42      0.79 o
   5   9   6        1.75        1.27      0.81 o
   6   9   6        4.49        4.43      0.79 o
   7   9   6        4.37        6.48      0.93 o
   8   9   6        7.18        9.09      1.09 o
  -1  10   6        1.73        2.68      0.65 o
   0  10   6        2.49        2.15      0.58 o
   1  10   6        0.03        1.11      0.78 o
   2  10   6        4.54        4.79      2.06 o
   3  10   6       15.47       15.90      1.02 o
   4  10   6        3.67        4.24      0.85 o
   5  10   6        4.22        4.35      0.83 o
   6  10   6       28.43       28.15      2.53 o
   7  10   6        0.35        0.69      0.71 o
   1  11   6       11.29       15.09      1.09 o
   2  11   6        6.45        8.19      1.13 o
   3  11   6        1.19        1.90      0.65 o
   4  11   6        1.04        1.16      0.61 o
   5  11   6        9.76       10.99      1.22 o
  -3 -10   7        2.61        3.50      0.72 o
  -2 -10   7       20.52       21.45      1.35 o
  -6  -9   7        1.43        1.81      0.42 o
  -5  -9   7        2.11        2.19      0.43 o
  -4  -9   7       11.18       11.42      0.71 o
  -3  -9   7        8.07        8.79      0.82 o
  -2  -9   7        6.04        5.55      0.75 o
  -1  -9   7       16.22       20.20      1.27 o
   0  -9   7        6.12        6.98      0.88 o
   1  -9   7        8.74        6.78      1.33 o
  -7  -8   7       14.39       14.21      0.67 o
  -6  -8   7        0.03        0.22      0.31 o
  -5  -8   7       14.83       17.20      0.73 o
  -4  -8   7        6.08        5.77      0.88 o
  -3  -8   7       19.82       20.00      0.84 o
  -2  -8   7        0.07        0.39      0.39 o
  -1  -8   7       19.09       15.83      1.06 o
   0  -8   7        4.48        6.23      0.79 o
   1  -8   7       12.25       12.08      1.06 o
   2  -8   7       14.56       18.07      1.87 o
   3  -8   7        1.14        1.69      1.11 o
  -8  -7   7       16.61       17.36      1.60 o
  -7  -7   7       27.46       29.72      1.09 o
  -6  -7   7        2.00        1.41      0.30 o
  -5  -7   7       23.26       20.27      0.70 o
  -4  -7   7        3.66        2.68      0.36 o
  -3  -7   7        1.31        1.11      0.35 o
  -2  -7   7       85.87       84.31      2.02 o
  -1  -7   7        0.85       -0.12      0.37 o
   0  -7   7        3.10        1.99      0.57 o
   1  -7   7       27.64       31.16      2.03 o
   2  -7   7        4.29        3.64      0.72 o
   3  -7   7        0.19        0.78      0.89 o
   4  -7   7       41.75       45.86      2.96 o
  -8  -6   7        1.97        1.86      0.43 o
  -7  -6   7       21.51       24.37      0.89 o
  -6  -6   7       63.62       60.15      1.62 o
  -5  -6   7       22.02       21.57      0.64 o
  -4  -6   7       74.15       71.29      1.31 o
  -3  -6   7       96.21       93.45      1.89 o
  -2  -6   7      143.80      130.39      2.55 o
  -1  -6   7       80.66       65.28      1.55 o
   0  -6   7      298.65      304.92      4.78 o
   1  -6   7       22.92       23.86      0.96 o
   2  -6   7       49.53       49.80      1.70 o
   3  -6   7       56.37       57.79      2.10 o
   4  -6   7        7.71        7.54      0.93 o
   5  -6   7       14.87       14.15      1.26 o
  -8  -5   7        9.75       11.41      0.68 o
  -7  -5   7       19.08       20.32      0.75 o
  -6  -5   7       21.31       20.40      0.64 o
  -5  -5   7       20.38       22.47      0.51 o
  -4  -5   7        7.76        6.63      0.29 o
  -3  -5   7       64.21       56.24      0.93 o
  -2  -5   7       43.98       36.22      1.05 o
  -1  -5   7        5.20        4.34      0.32 o
   0  -5   7       51.96       51.29      0.94 o
   1  -5   7       78.67       81.63      1.63 o
   2  -5   7       10.66       12.46      0.76 o
   3  -5   7       97.02       90.80      2.19 o
   4  -5   7       14.57       13.04      1.51 o
   5  -5   7       16.21       16.21      1.27 o
   6  -5   7        0.91        0.07      0.74 o
  -9  -4   7        0.00       -0.67      0.48 o
  -8  -4   7        0.92        0.34      0.37 o
  -7  -4   7       11.03       10.91      0.99 o
  -6  -4   7       66.80       69.51      2.61 o
  -5  -4   7       49.57       47.91      2.54 o
  -4  -4   7       39.26       38.42      2.92 o
  -3  -4   7      163.01      165.07      2.25 o
  -2  -4   7       12.48       11.93      0.37 o
  -1  -4   7      107.99      102.69      1.39 o
   0  -4   7      137.57      137.50      1.83 o
   1  -4   7       78.07       76.87      1.50 o
   2  -4   7       94.12       82.13      1.66 o
   3  -4   7      408.34      401.12     11.01 o
   4  -4   7        6.86        8.27      0.71 o
   5  -4   7        4.16        4.43      0.80 o
   6  -4   7       23.02       21.57      1.50 o
  -9  -3   7        1.88        2.62      0.51 o
  -8  -3   7       19.81       23.35      0.91 o
  -7  -3   7       16.25       15.70      0.71 o
  -6  -3   7       10.81       10.01      1.10 o
  -5  -3   7       16.59       15.61      0.87 o
  -4  -3   7      106.40      106.77      2.65 o
  -3  -3   7      220.09      217.53      3.74 o
  -2  -3   7       15.73       14.63      0.37 o
  -1  -3   7      122.19      110.44      1.45 o
   0  -3   7       56.91       56.58      0.98 o
   1  -3   7      108.56      102.81      1.63 o
   2  -3   7      398.40      389.90      5.95 o
   3  -3   7      284.94      265.22      4.27 o
   4  -3   7       19.60       14.46      1.32 o
   5  -3   7        2.98        3.09      0.67 o
   6  -3   7        0.10        0.08      0.55 o
   7  -3   7       51.48       49.39      3.03 o
  -9  -2   7        5.66        5.00      0.50 o
  -8  -2   7        2.33        2.33      0.51 o
  -7  -2   7        1.64        2.08      0.32 o
  -6  -2   7        0.01        0.15      0.16 o
  -5  -2   7      197.52      205.23      4.75 o
  -4  -2   7      222.52      233.14      5.20 o
  -3  -2   7      396.69      389.54     11.55 o
  -2  -2   7       14.28       13.46      0.33 o
  -1  -2   7       84.05       85.62      1.13 o
   0  -2   7      269.74      295.47      3.96 o
   1  -2   7       45.53       45.65      0.87 o
   2  -2   7        0.02       -0.36      0.24 o
   3  -2   7      197.67      186.73      3.11 o
   4  -2   7       45.07       39.06      1.23 o
   5  -2   7       34.88       32.36      1.60 o
   6  -2   7        2.62        0.94      0.59 o
   7  -2   7        0.52        0.69      1.16 o
   8  -2   7        0.24        0.32      0.67 o
  -9  -1   7        0.04       -0.18      0.40 o
  -8  -1   7       10.00        9.62      0.54 o
  -7  -1   7       17.17       17.04      0.60 o
  -6  -1   7        0.01        0.13      0.20 o
  -5  -1   7      134.58      129.60      2.21 o
  -4  -1   7      333.59      330.89      5.64 o
  -3  -1   7       32.51       36.62      0.82 o
  -2  -1   7       81.76       93.39      1.21 o
  -1  -1   7        3.99        2.55      0.13 o
   0  -1   7        1.87        3.96      0.23 o
   1  -1   7      373.72      427.83      5.67 o
   2  -1   7      117.14      130.59      2.22 o
   3  -1   7        0.04        0.08      0.25 o
   4  -1   7        0.35        0.61      0.30 o
   5  -1   7       16.17       17.30      0.90 o
   6  -1   7       53.99       52.53      1.96 o
   7  -1   7      150.23      150.87      4.16 o
   8  -1   7        5.42        8.78      1.29 o
  -8   0   7       49.14       46.09      1.37 o
  -7   0   7        1.22        1.23      0.32 o
  -6   0   7       25.57       23.04      0.99 o
  -5   0   7        2.05        1.85      0.31 o
  -4   0   7       33.68       34.62      0.69 o
  -3   0   7        9.03       10.03      0.34 o
  -2   0   7      183.18      178.57      2.23 o
  -1   0   7      427.45      438.51      4.81 o
   0   0   7        7.27        8.22      0.28 o
   1   0   7       14.41       15.42      0.45 o
   2   0   7       82.36       75.79      1.21 o
   3   0   7      152.15      146.36      2.49 o
   4   0   7      282.54      280.29      3.55 o
   5   0   7       14.04       12.77      0.75 o
   6   0   7        7.93        7.05      0.51 o
   7   0   7        0.09        0.90      0.62 o
   8   0   7        3.79        3.34      0.81 o
  -8   1   7        0.83        1.18      0.41 o
  -7   1   7       15.57       17.32      1.18 o
  -6   1   7        6.17        7.82      0.48 o
  -5   1   7       29.83       29.23      0.86 o
  -4   1   7       50.63       45.08      0.74 o
  -3   1   7       39.85       37.88      0.78 o
  -2   1   7       23.60       24.18      0.46 o
  -1   1   7       31.15       28.30      0.58 o
   0   1   7       14.21       16.49      0.35 o
   1   1   7      642.13      676.54      8.00 o
   2   1   7       27.19       29.61      0.70 o
   3   1   7      802.81      823.95     12.03 o
   4   1   7      303.26      298.04      4.18 o
   5   1   7      453.69      448.94      7.97 o
   6   1   7       96.94       88.67      2.01 o
   7   1   7       19.12       21.69      1.34 o
   8   1   7       16.32       16.36      1.30 o
   9   1   7       64.61       62.50      2.46 o
  -8   2   7        9.05       11.73      0.84 o
  -7   2   7       11.57        9.68      0.61 o
  -6   2   7       25.24       23.25      0.83 o
  -5   2   7        1.96        1.92      0.33 o
  -4   2   7       13.99       14.00      0.39 o
  -3   2   7       97.66      103.19      1.74 o
  -2   2   7       14.23       12.80      0.37 o
  -1   2   7       80.93       83.23      1.19 o
   0   2   7        6.89        9.12      0.33 o
   1   2   7        1.07        3.00      0.34 o
   2   2   7        9.12        8.04      0.43 o
   3   2   7       27.34       27.02      0.64 o
   4   2   7      257.68      245.01      3.21 o
   5   2   7      138.18      138.45      4.18 o
   6   2   7      219.36      222.35      5.39 o
   7   2   7        8.05        7.09      0.90 o
   8   2   7        0.62        0.04      0.59 o
   9   2   7        0.90        0.90      0.74 o
  -7   3   7        0.86        0.76      0.48 o
  -6   3   7        6.72        7.21      0.54 o
  -5   3   7       13.77       13.31      0.76 o
  -4   3   7       38.14       38.97      1.23 o
  -3   3   7        5.71        5.84      0.32 o
  -2   3   7       61.10       57.25      0.88 o
  -1   3   7       64.63       69.00      1.08 o
   0   3   7        2.36        3.21      0.25 o
   1   3   7      255.50      269.97      4.33 o
   2   3   7      444.05      437.51      6.56 o
   3   3   7      371.52      360.99      5.61 o
   4   3   7      336.83      350.48      4.85 o
   5   3   7       14.17        9.78      0.69 o
   6   3   7      122.71      117.62      3.26 o
   7   3   7        3.57        5.12      1.09 o
   8   3   7       43.57       44.86      1.92 o
   9   3   7       27.42       26.18      1.59 o
  -7   4   7        6.73        5.85      0.81 o
  -6   4   7        2.67        2.69      0.54 o
  -5   4   7        2.55        1.97      0.41 o
  -4   4   7       10.52       10.57      0.60 o
  -3   4   7       24.11       23.90      0.70 o
  -2   4   7       25.29       26.10      0.69 o
  -1   4   7        2.23        1.36      0.22 o
   0   4   7       68.00       69.61      1.23 o
   1   4   7       42.04       40.20      0.97 o
   2   4   7      197.38      202.55      3.29 o
   3   4   7        1.81        4.51      0.63 o
   4   4   7       10.01       10.79      0.59 o
   5   4   7       29.61       23.51      1.00 o
   6   4   7      104.05      100.97      2.94 o
   7   4   7       60.43       52.34      2.01 o
   8   4   7       40.60       38.73      1.81 o
   9   4   7        0.99       -0.81      0.61 o
  -6   5   7        3.86        3.36      0.62 o
  -5   5   7        0.36        1.06      0.51 o
  -4   5   7       55.83       58.55      1.66 o
  -3   5   7       60.75       60.39      1.23 o
  -2   5   7      121.52      129.30      2.08 o
  -1   5   7        8.21        7.61      0.43 o
   0   5   7       10.26        9.32      0.45 o
   1   5   7       82.12       81.55      1.61 o
   2   5   7        7.86        7.73      0.43 o
   3   5   7        3.60        5.32      0.40 o
   4   5   7      108.80      115.88      3.89 o
   5   5   7      329.47      292.30      6.73 o
   6   5   7      128.76      115.82      3.58 o
   7   5   7        0.79        1.46      0.69 o
   8   5   7        0.44        1.40      0.69 o
   9   5   7        0.56       -0.34      0.65 o
  -5   6   7        4.34        5.46      0.71 o
  -4   6   7       34.67       36.77      1.36 o
  -3   6   7       62.74       67.88      1.60 o
  -2   6   7       20.42       20.65      1.14 o
  -1   6   7        6.99        7.38      0.62 o
   0   6   7        0.26        0.05      0.38 o
   1   6   7       69.20       66.98      1.46 o
   2   6   7      232.68      224.76      4.31 o
   3   6   7       60.44       56.11      1.94 o
   4   6   7       45.15       33.00      1.42 o
   5   6   7       57.06       52.11      2.14 o
   6   6   7        7.10        7.04      0.90 o
   7   6   7       77.30       74.06      3.16 o
   8   6   7       19.66       17.96      1.34 o
   9   6   7       11.51       10.34      1.38 o
  -5   7   7        4.66        4.91      1.29 o
  -4   7   7       10.39       10.68      1.11 o
  -3   7   7       71.05       77.77      3.48 o
  -2   7   7        5.81        6.51      0.61 o
  -1   7   7       28.72       27.61      1.64 o
   0   7   7      100.17      101.95      2.37 o
   1   7   7      177.87      174.69      3.07 o
   2   7   7       17.49       16.51      1.21 o
   3   7   7        3.31        4.48      1.26 o
   4   7   7       10.94       10.95      1.02 o
   5   7   7       11.27       10.29      1.24 o
   6   7   7        4.48        5.38      1.42 o
   7   7   7        1.90        1.14      0.90 o
   8   7   7        7.69        7.75      1.01 o
  -4   8   7       14.60       12.98      1.73 o
  -3   8   7        0.03       -0.21      0.63 o
  -2   8   7        8.04        5.48      0.70 o
  -1   8   7        1.87        1.82      0.65 o
   0   8   7       17.23       14.99      1.14 o
   1   8   7        7.11        6.65      0.85 o
   2   8   7       55.24       52.85      1.62 o
   3   8   7        2.84        1.46      0.60 o
   4   8   7       11.27       10.54      0.97 o
   5   8   7       12.52        9.62      0.95 o
   6   8   7        8.88        9.40      0.97 o
   7   8   7       29.52       33.09      2.92 o
   8   8   7        0.26        0.03      0.67 o
  -2   9   7        2.78        3.16      0.79 o
  -1   9   7        0.35        0.07      0.50 o
   0   9   7       26.65       28.37      1.56 o
   1   9   7        0.21       -0.05      0.57 o
   2   9   7        0.01        0.03      0.47 o
   3   9   7        2.23        1.89      0.63 o
   4   9   7        8.14       11.22      1.04 o
   5   9   7        5.77        7.27      0.92 o
   6   9   7        7.16        7.16      0.97 o
   7   9   7        0.08       -0.22      0.82 o
  -1  10   7        0.01       -0.04      0.57 o
   0  10   7        0.32        0.09      0.53 o
   1  10   7        8.09       10.29      2.89 o
   2  10   7        8.74        9.63      0.88 o
   3  10   7        4.48        5.02      0.72 o
   4  10   7        5.95        6.64      0.93 o
   5  10   7        1.62        1.65      0.71 o
   6  10   7        1.25        2.28      1.00 o
   3  11   7        3.32        3.07      0.74 o
  -4  -9   8        7.43        9.41      0.67 o
  -3  -9   8       12.82       15.00      1.02 o
  -2  -9   8        1.00        0.71      0.59 o
  -1  -9   8        3.28        3.52      0.75 o
   0  -9   8        3.83        6.10      0.90 o
  -6  -8   8        4.02        4.00      0.53 o
  -5  -8   8        0.00        0.26      0.31 o
  -4  -8   8        5.37        5.45      0.70 o
  -3  -8   8        0.00        0.13      0.34 o
  -2  -8   8        5.24        6.49      0.59 o
  -1  -8   8       18.47       17.36      1.13 o
   0  -8   8       15.67       17.58      1.21 o
   1  -8   8       45.88       55.05      2.12 o
   2  -8   8       25.61       27.27      2.24 o
  -7  -7   8        7.39        6.02      0.52 o
  -6  -7   8        1.13        0.48      0.36 o
  -5  -7   8        9.70        7.64      0.54 o
  -4  -7   8       31.35       31.12      0.82 o
  -3  -7   8        0.21       -0.25      0.31 o
  -2  -7   8        0.10       -0.39      0.32 o
  -1  -7   8        0.25        0.85      0.41 o
   0  -7   8        0.17        0.60      0.51 o
   1  -7   8        7.22        7.00      1.09 o
   2  -7   8       68.32       73.14      2.48 o
   3  -7   8       15.53       18.31      1.93 o
  -7  -6   8       13.87       13.03      0.64 o
  -6  -6   8       28.93       27.22      0.87 o
  -5  -6   8        0.67        0.49      0.22 o
  -4  -6   8       22.59       22.58      0.64 o
  -3  -6   8        3.24        3.36      0.33 o
  -2  -6   8       40.75       45.63      1.21 o
  -1  -6   8      121.71      115.94      2.42 o
   0  -6   8       11.13       11.72      0.71 o
   1  -6   8       28.70       30.90      1.89 o
   2  -6   8        0.29        0.76      0.56 o
   3  -6   8        0.20        0.11      0.73 o
   4  -6   8        4.82        4.33      1.16 o
  -8  -5   8        4.07        4.78      0.46 o
  -7  -5   8        6.97        7.70      0.48 o
  -6  -5   8       11.87       10.64      0.45 o
  -5  -5   8       17.96       14.49      0.74 o
  -4  -5   8        3.77        4.16      0.27 o
  -3  -5   8       17.30       14.12      0.48 o
  -2  -5   8       99.54       95.66      1.66 o
  -1  -5   8        3.75        2.17      0.29 o
   0  -5   8       18.19       16.05      0.76 o
   1  -5   8       16.07       14.44      0.90 o
   2  -5   8       85.25       84.28      2.18 o
   3  -5   8      109.53      117.85      2.69 o
   4  -5   8       20.56       21.65      1.37 o
   5  -5   8       16.64       17.11      1.37 o
  -8  -4   8        0.44        0.16      0.31 o
  -7  -4   8       35.69       35.32      0.97 o
  -6  -4   8       23.50       21.27      1.67 o
  -5  -4   8        0.60        0.11      0.41 o
  -4  -4   8        7.15        7.97      0.68 o
  -3  -4   8       25.33       24.91      0.57 o
  -2  -4   8        1.31        2.13      0.29 o
  -1  -4   8       17.78       13.28      0.47 o
   0  -4   8      203.35      197.04      3.66 o
   1  -4   8       19.15       20.14      0.71 o
   2  -4   8        7.02        5.18      0.63 o
   3  -4   8      125.95      129.96      2.82 o
   4  -4   8        7.22        7.37      0.87 o
   5  -4   8       30.26       31.37      1.62 o
   6  -4   8        0.32        2.14      0.77 o
  -8  -3   8       10.68       10.02      0.62 o
  -7  -3   8        0.39        0.94      0.27 o
  -6  -3   8        7.24        5.74      0.69 o
  -5  -3   8       45.20       43.29      1.50 o
  -4  -3   8        1.03        0.99      0.41 o
  -3  -3   8      357.33      346.51      4.73 o
  -2  -3   8      194.49      180.38      3.01 o
  -1  -3   8       35.77       37.15      0.62 o
   0  -3   8        2.13        2.55      0.25 o
   1  -3   8       23.99       26.71      0.76 o
   2  -3   8        1.11       -0.19      0.28 o
   3  -3   8      279.73      288.12      5.36 o
   4  -3   8       30.20       25.82      1.08 o
   5  -3   8       80.22       80.32      2.61 o
   6  -3   8       57.04       51.35      2.09 o
   7  -3   8       13.54       12.38      1.24 o
  -8  -2   8        0.13        0.35      0.40 o
  -7  -2   8       17.74       16.93      0.55 o
  -6  -2   8       91.60       86.83      2.19 o
  -5  -2   8       12.73       12.01      1.74 o
  -4  -2   8       17.78       19.33      1.40 o
  -3  -2   8      131.33      134.36      2.84 o
  -2  -2   8       12.89       12.18      0.42 o
  -1  -2   8       13.01       15.37      0.57 o
   0  -2   8       20.65       18.62      0.58 o
   1  -2   8       45.07       44.26      0.89 o
   2  -2   8        0.61       -0.12      0.25 o
   3  -2   8       83.11       81.92      2.62 o
   4  -2   8       91.33       88.05      2.76 o
   5  -2   8        5.87        4.23      0.74 o
   6  -2   8        1.03        0.56      0.72 o
   7  -2   8        6.77        7.81      1.94 o
  -8  -1   8       18.64       22.90      0.78 o
  -7  -1   8       26.24       26.46      0.76 o
  -6  -1   8        1.07        1.45      0.23 o
  -5  -1   8        7.79        6.19      0.47 o
  -4  -1   8        0.36        0.27      0.14 o
  -3  -1   8      286.54      277.81      3.66 o
  -2  -1   8       23.19       19.14      0.40 o
  -1  -1   8      154.77      156.69      2.68 o
   0  -1   8       64.76       64.95      1.22 o
   1  -1   8      224.09      232.52      3.25 o
   2  -1   8      105.94      104.28      1.88 o
   3  -1   8      298.83      302.67      4.77 o
   4  -1   8       41.23       40.18      1.27 o
   5  -1   8        1.62        1.19      1.16 o
   6  -1   8       30.73       37.07      2.21 o
   7  -1   8       31.09       28.93      1.55 o
   8  -1   8        3.68        2.40      0.82 o
  -8   0   8        0.02        0.61      0.38 o
  -7   0   8        0.89        1.87      0.34 o
  -6   0   8        1.01        1.68      0.29 o
  -5   0   8       35.55       35.06      0.74 o
  -4   0   8        2.60        2.47      0.22 o
  -3   0   8       67.92       70.18      1.03 o
  -2   0   8        1.43        1.52      0.17 o
  -1   0   8       46.10       44.11      0.66 o
   0   0   8       20.81       23.19      0.49 o
   1   0   8      226.05      231.31      3.16 o
   2   0   8      335.03      329.33      5.39 o
   3   0   8        0.02        0.31      0.34 o
   4   0   8       89.11       86.78      2.96 o
   5   0   8        0.00        0.08      0.66 o
   6   0   8       22.26       20.80      1.30 o
   7   0   8       42.07       38.65      1.84 o
   8   0   8       50.23       54.03      2.22 o
  -8   1   8       19.29       23.21      0.96 o
  -7   1   8       14.99       15.55      0.68 o
  -6   1   8        1.06        0.86      0.31 o
  -5   1   8       68.13       66.00      1.20 o
  -4   1   8       29.32       26.59      0.65 o
  -3   1   8        0.00        0.16      0.18 o
  -2   1   8       37.12       36.75      0.63 o
  -1   1   8       53.13       52.70      0.98 o
   0   1   8       59.26       56.79      0.79 o
   1   1   8      943.60      983.29     12.44 o
   2   1   8       64.62       65.98      1.16 o
   3   1   8      411.84      413.52      7.95 o
   4   1   8      265.04      269.19      5.01 o
   5   1   8       26.96       30.20      1.14 o
   6   1   8        9.23       10.38      0.98 o
   7   1   8      211.25      217.52      5.48 o
   8   1   8        2.31        1.37      0.71 o
  -7   2   8        0.69        0.43      0.38 o
  -6   2   8        3.13        2.71      0.41 o
  -5   2   8        1.12        1.71      0.35 o
  -4   2   8        0.05       -0.24      0.25 o
  -3   2   8        3.26        3.84      0.27 o
  -2   2   8      103.40      111.29      1.71 o
  -1   2   8        8.48        9.51      0.35 o
   0   2   8       39.39       33.85      0.67 o
   1   2   8      122.38      115.52      1.63 o
   2   2   8      310.33      314.91      4.35 o
   3   2   8      359.48      343.93      4.76 o
   4   2   8      275.76      274.64      5.11 o
   5   2   8        0.14        0.49      0.40 o
   6   2   8        1.35       -0.08      0.52 o
   7   2   8        0.90        0.44      0.68 o
   8   2   8       12.63       12.59      1.19 o
  -7   3   8        9.29        9.04      1.10 o
  -6   3   8        5.63        6.27      0.55 o
  -5   3   8        4.60        4.14      0.45 o
  -4   3   8       32.07       30.63      0.89 o
  -3   3   8      107.65      105.27      2.30 o
  -2   3   8        6.00        5.00      0.43 o
  -1   3   8      193.20      197.18      2.58 o
   0   3   8       39.91       40.43      0.78 o
   1   3   8      265.92      253.37      3.98 o
   2   3   8       86.62       89.35      1.71 o
   3   3   8       40.28       38.74      1.35 o
   4   3   8       62.43       56.83      1.54 o
   5   3   8       29.03       28.62      1.11 o
   6   3   8       46.45       45.33      1.78 o
   7   3   8       56.32       57.39      2.16 o
   8   3   8       12.57       11.57      1.16 o
  -6   4   8        4.00        2.66      0.63 o
  -5   4   8        7.00        7.54      0.69 o
  -4   4   8        0.74        0.43      0.36 o
  -3   4   8       21.97       19.77      0.86 o
  -2   4   8      101.22      102.05      1.56 o
  -1   4   8       34.38       37.68      0.85 o
   0   4   8       32.35       30.85      0.76 o
   1   4   8        1.57        1.30      0.31 o
   2   4   8        0.01       -0.17      0.28 o
   3   4   8      273.21      285.38      4.55 o
   4   4   8      188.50      167.43      3.40 o
   5   4   8       19.49       16.02      1.77 o
   6   4   8      102.61      109.88      3.17 o
   7   4   8       35.38       28.71      2.72 o
   8   4   8        1.09        0.72      0.68 o
  -6   5   8        3.13        2.39      0.71 o
  -5   5   8        0.03       -0.59      0.45 o
  -4   5   8       38.87       41.55      1.40 o
  -3   5   8        7.12        7.36      1.24 o
  -2   5   8       10.03       10.80      0.54 o
  -1   5   8        2.95        2.27      0.30 o
   0   5   8        1.20        1.49      0.35 o
   1   5   8        0.55       -0.15      0.29 o
   2   5   8      249.34      238.43      4.96 o
   3   5   8      353.18      317.90      6.63 o
   4   5   8       61.33       60.15      1.64 o
   5   5   8       50.67       43.24      1.71 o
   6   5   8        0.64       -0.23      0.67 o
   7   5   8        1.48        1.79      0.89 o
   8   5   8       19.09       23.09      1.49 o
  -5   6   8        9.44        7.65      0.95 o
  -4   6   8        1.65        1.38      0.57 o
  -3   6   8       13.29       11.36      0.84 o
  -2   6   8        4.33        3.72      0.56 o
  -1   6   8       27.47       28.64      0.95 o
   0   6   8       97.51      100.17      1.98 o
   1   6   8       37.15       33.04      1.19 o
   2   6   8       83.72       76.33      3.01 o
   3   6   8        7.24        6.07      0.62 o
   4   6   8        1.06        0.92      0.55 o
   5   6   8       41.06       34.17      1.52 o
   6   6   8       19.27       21.70      1.30 o
   7   6   8        8.45        8.12      0.97 o
   8   6   8        4.73        3.64      0.86 o
  -4   7   8        4.13        5.71      1.58 o
  -3   7   8        8.07        7.65      0.99 o
  -2   7   8       29.33       32.30      1.58 o
  -1   7   8       52.29       54.33      2.15 o
   0   7   8        0.03        0.22      0.40 o
   1   7   8        6.20        6.34      0.56 o
   2   7   8       28.15       26.55      1.12 o
   3   7   8       39.08       37.04      1.59 o
   4   7   8        0.16       -0.27      0.63 o
   5   7   8        0.31        0.65      0.54 o
   6   7   8       13.74       10.78      1.04 o
   7   7   8        3.77        5.59      0.90 o
   8   7   8       13.19       14.37      1.30 o
  -3   8   8        6.82        4.22      0.86 o
  -2   8   8        5.54        4.99      0.89 o
  -1   8   8        2.39        2.83      1.41 o
   0   8   8       22.55       21.85      1.05 o
   1   8   8       38.13       38.11      1.36 o
   2   8   8       10.89        8.86      0.95 o
   3   8   8        6.61        5.48      1.08 o
   4   8   8        0.37        0.04      0.56 o
   5   8   8        1.98        2.43      0.72 o
   6   8   8        0.01       -0.14      0.61 o
   7   8   8       20.68       19.97      1.80 o
  -2   9   8        6.81        5.96      1.33 o
  -1   9   8        0.07        0.51      0.89 o
   0   9   8        0.01        0.20      0.60 o
   1   9   8        0.77        0.81      0.56 o
   2   9   8        0.21       -0.22      0.53 o
   3   9   8       19.44       25.22      2.08 o
   4   9   8       11.79       13.06      1.16 o
   5   9   8        0.51       -0.39      0.54 o
   6   9   8        7.27        6.77      0.99 o
   1  10   8        7.78       10.30      0.92 o
   2  10   8        2.93        2.15      0.66 o
   3  10   8        0.62        0.70      0.73 o
   4  10   8        3.27        3.81      1.34 o
   5  10   8        0.21        0.21      0.68 o
  -5  -8   9        3.50        3.87      0.54 o
  -4  -8   9        1.06        1.80      0.46 o
  -3  -8   9       15.10       18.39      0.85 o
  -2  -8   9       31.16       35.26      1.48 o
  -1  -8   9        0.01        0.66      0.87 o
   0  -8   9       10.14       13.34      1.11 o
  -6  -7   9       12.58       11.34      0.84 o
  -5  -7   9        2.47        1.63      0.62 o
  -4  -7   9        1.06        1.13      0.35 o
  -3  -7   9        0.62       -0.07      0.31 o
  -2  -7   9        2.04        2.17      0.42 o
  -1  -7   9       31.71       31.68      1.65 o
   0  -7   9       61.97       67.40      4.20 o
   1  -7   9       33.38       35.35      1.61 o
   2  -7   9       27.11       28.95      2.27 o
  -7  -6   9        0.12        0.40      0.27 o
  -6  -6   9        8.84        7.92      0.48 o
  -5  -6   9        5.20        5.24      0.40 o
  -4  -6   9       72.94       74.14      1.66 o
  -3  -6   9        0.19       -0.10      0.44 o
  -2  -6   9        0.02       -0.11      0.31 o
  -1  -6   9       42.23       41.14      1.22 o
   0  -6   9       41.52       38.11      1.22 o
   1  -6   9        0.46        0.56      0.54 o
   2  -6   9        8.72       10.21      1.09 o
   3  -6   9       31.71       33.75      2.40 o
  -5  -5   9        7.37        6.96      0.69 o
  -4  -5   9       35.61       37.51      0.81 o
  -3  -5   9       21.58       20.34      0.63 o
  -2  -5   9       13.29       11.01      0.58 o
  -1  -5   9       66.23       60.77      1.48 o
   0  -5   9       17.59       16.03      1.21 o
   1  -5   9       80.05       85.61      3.07 o
   2  -5   9       58.80       70.04      2.29 o
   3  -5   9       44.02       42.49      1.81 o
   4  -5   9       59.01       54.13      3.04 o
  -5  -4   9       10.86       11.51      1.29 o
  -4  -4   9        4.38        3.00      0.24 o
  -3  -4   9        2.47        2.66      0.26 o
  -2  -4   9       16.09       17.48      0.55 o
  -1  -4   9      154.12      144.90      2.36 o
   0  -4   9       26.99       18.04      0.82 o
   1  -4   9        1.94        1.59      0.41 o
   2  -4   9       32.23       27.32      1.58 o
   3  -4   9       11.34       11.52      1.54 o
   4  -4   9       34.25       32.09      2.24 o
   5  -4   9       48.58       50.06      2.96 o
  -8  -3   9        1.99        1.31      0.34 o
  -7  -3   9       12.53       11.66      0.53 o
  -6  -3   9        8.57       11.33      1.20 o
  -5  -3   9       49.72       54.20      1.79 o
  -4  -3   9       13.51       11.64      1.18 o
  -3  -3   9      216.32      209.36      5.41 o
  -2  -3   9       11.38       12.72      0.46 o
  -1  -3   9        5.47        3.93      0.36 o
   0  -3   9        0.00        0.18      0.32 o
   1  -3   9        5.65        5.23      0.41 o
   2  -3   9        1.18        1.83      0.35 o
   3  -3   9      312.59      319.79      5.93 o
   4  -3   9        8.82       10.80      0.83 o
   5  -3   9        4.94        5.53      0.86 o
   6  -3   9        1.31        1.68      0.72 o
  -8  -2   9        5.86        4.94      0.52 o
  -7  -2   9        4.06        3.94      0.37 o
  -6  -2   9        2.94        1.92      0.25 o
  -5  -2   9        1.10        0.50      0.49 o
  -4  -2   9        7.34        6.49      0.96 o
  -3  -2   9        9.65       10.37      0.50 o
  -2  -2   9      102.08      102.77      2.00 o
  -1  -2   9       32.25       30.67      0.83 o
   0  -2   9       46.45       45.46      1.15 o
   1  -2   9        1.51        1.09      0.27 o
   2  -2   9       30.93       30.37      1.28 o
   3  -2   9       41.13       44.70      1.34 o
   4  -2   9       72.94       78.00      2.66 o
   5  -2   9       19.17       22.14      1.36 o
   6  -2   9        3.03        2.12      0.71 o
   7  -2   9       18.34       21.68      2.01 o
  -8  -1   9        4.23        4.08      0.50 o
  -7  -1   9        4.70        4.74      0.45 o
  -6  -1   9        5.26        5.05      0.31 o
  -5  -1   9        0.08        0.03      0.17 o
  -4  -1   9        1.83        1.38      0.19 o
  -3  -1   9      311.19      314.34      4.16 o
  -2  -1   9       13.33       10.51      0.41 o
  -1  -1   9       14.18       13.61      0.48 o
   0  -1   9        4.54        5.93      0.37 o
   1  -1   9        9.41       11.43      0.62 o
   2  -1   9       50.14       49.53      1.24 o
   3  -1   9      156.47      156.29      2.74 o
   4  -1   9       93.90       89.89      2.15 o
   5  -1   9        0.26        0.24      0.55 o
   6  -1   9        2.72        1.60      0.66 o
   7  -1   9        6.39        8.54      1.02 o
  -7   0   9        8.36        8.03      0.48 o
  -6   0   9        4.88        6.01      0.41 o
  -5   0   9       16.06       15.32      0.50 o
  -4   0   9       11.10       11.60      0.57 o
  -3   0   9        1.03        1.17      0.25 o
  -2   0   9       11.04       10.70      0.38 o
  -1   0   9      129.07      130.13      1.60 o
   0   0   9      245.06      246.93      3.63 o
   1   0   9        3.10        3.96      0.31 o
   2   0   9      115.37      119.46      1.83 o
   3   0   9       39.24       41.60      1.13 o
   4   0   9       29.62       30.03      1.12 o
   5   0   9       34.08       34.73      1.51 o
   6   0   9       52.61       46.82      1.92 o
   7   0   9       16.59       20.37      1.40 o
  -7   1   9        3.89        4.19      0.45 o
  -6   1   9        0.07        0.24      0.29 o
  -5   1   9       23.11       20.83      0.68 o
  -4   1   9        9.68        9.84      0.59 o
  -3   1   9      121.26      118.10      2.00 o
  -2   1   9        4.15        2.85      0.30 o
  -1   1   9       45.46       48.89      0.82 o
   0   1   9        9.13        8.86      0.32 o
   1   1   9      205.00      205.90      2.55 o
   2   1   9      376.45      377.98      5.11 o
   3   1   9       16.75       13.82      0.51 o
   4   1   9        3.24        3.44      0.82 o
   5   1   9      127.32      126.55      3.46 o
   6   1   9       33.26       33.80      1.58 o
   7   1   9       12.49       13.78      1.97 o
   8   1   9       23.76       22.20      3.57 o
  -7   2   9        1.25        1.14      0.45 o
  -6   2   9        0.18        0.04      0.33 o
  -5   2   9       52.83       54.89      1.24 o
  -4   2   9        7.41        6.20      0.48 o
  -3   2   9        0.58        0.79      0.48 o
  -2   2   9        8.40        8.12      0.45 o
  -1   2   9      110.86      112.51      1.74 o
   0   2   9      185.35      176.49      2.34 o
   1   2   9      206.15      208.32      3.25 o
   2   2   9      106.51      104.99      1.78 o
   3   2   9        0.32        0.09      0.35 o
   4   2   9        1.22        1.90      0.72 o
   5   2   9        3.44        3.51      0.76 o
   6   2   9        3.95        3.83      0.90 o
   7   2   9       23.79       23.20      1.45 o
   8   2   9       33.77       36.46      1.88 o
  -6   3   9        0.03       -0.10      0.37 o
  -5   3   9       18.88       16.71      0.76 o
  -4   3   9        2.00        2.09      0.53 o
  -3   3   9       82.65       81.96      2.37 o
  -2   3   9       83.02       85.01      1.64 o
  -1   3   9       19.51       19.46      0.60 o
   0   3   9       14.48       12.85      0.57 o
   1   3   9       33.05       30.52      0.76 o
   2   3   9       12.55       10.67      0.65 o
   3   3   9       23.00       24.69      0.98 o
   4   3   9      266.08      273.08      6.56 o
   5   3   9      115.89      105.49      3.04 o
   6   3   9        3.08        4.07      0.75 o
   7   3   9       82.30       86.43      2.84 o
   8   3   9        2.55        0.96      1.20 o
  -6   4   9        1.72        2.18      0.64 o
  -5   4   9        8.51        7.88      0.73 o
  -4   4   9       18.49       18.79      0.79 o
  -3   4   9       25.65       26.50      1.00 o
  -2   4   9       57.28       63.01      2.80 o
  -1   4   9        1.24        0.98      0.31 o
   0   4   9        8.30        9.04      0.47 o
   1   4   9       74.85       72.26      1.34 o
   2   4   9       74.61       76.15      1.70 o
   3   4   9       63.53       61.59      1.64 o
   4   4   9       58.02       57.79      1.63 o
   5   4   9        8.70        8.67      0.89 o
   6   4   9       10.58        8.90      0.97 o
   7   4   9        1.84        1.19      0.69 o
   8   4   9        8.36        8.41      1.08 o
  -5   5   9        0.05        0.21      0.50 o
  -4   5   9        7.12        7.57      0.74 o
  -3   5   9        3.24        3.27      0.70 o
  -2   5   9       27.43       27.31      1.33 o
  -1   5   9       48.63       45.78      1.49 o
   0   5   9       54.66       54.61      1.30 o
   1   5   9      246.09      234.81      6.59 o
   2   5   9       57.07       53.77      1.50 o
   3   5   9       72.46       65.66      1.90 o
   4   5   9       14.79       11.82      0.98 o
   5   5   9        2.92        4.84      0.75 o
   6   5   9        5.48        6.95      0.96 o
   7   5   9       53.53       51.36      2.11 o
   8   5   9       14.02       15.29      1.34 o
  -4   6   9        0.28        0.63      0.56 o
  -3   6   9       59.27       62.82      2.78 o
  -2   6   9       22.67       23.71      1.30 o
  -1   6   9        5.10        6.48      0.63 o
   0   6   9       22.35       20.26      0.95 o
   1   6   9        9.81        9.80      0.73 o
   2   6   9        1.15        0.68      0.46 o
   3   6   9      149.13      146.31      3.38 o
   4   6   9        2.37        1.46      0.58 o
   5   6   9        0.38       -0.31      0.70 o
   6   6   9       11.61        9.45      1.16 o
   7   6   9        0.34        1.12      1.04 o
   8   6   9        5.41        3.94      0.91 o
  -3   7   9       14.86       14.72      1.02 o
  -2   7   9        6.31        5.78      1.16 o
  -1   7   9       40.54       40.84      1.70 o
   0   7   9        5.62        5.67      0.72 o
   1   7   9       21.95       23.19      1.07 o
   2   7   9       36.80       32.73      1.48 o
   3   7   9        1.59        1.04      0.58 o
   4   7   9        3.10        3.19      0.72 o
   5   7   9        4.49        5.44      0.82 o
   6   7   9       10.47       11.89      1.12 o
   7   7   9       11.35       12.31      1.51 o
  -2   8   9        2.81        3.68      0.85 o
  -1   8   9        3.76        5.84      1.20 o
   0   8   9        3.59        4.27      0.65 o
   1   8   9        2.75        3.51      0.73 o
   2   8   9        3.97        4.27      0.77 o
   3   8   9       36.12       35.71      1.68 o
   4   8   9       23.48       19.74      2.29 o
   5   8   9        8.86        9.07      1.80 o
   6   8   9       18.14       19.12      1.43 o
  -1   9   9        0.39        0.07      0.93 o
   0   9   9        0.00       -0.96      0.82 o
   1   9   9       15.34       15.60      1.02 o
   2   9   9        7.96        7.89      1.44 o
   3   9   9        4.43        4.68      0.88 o
   4   9   9        3.82        4.35      0.85 o
   5   9   9        0.64        1.09      0.75 o
  -5  -7  10        0.93        1.28      0.51 o
  -4  -7  10        0.54        0.56      0.35 o
  -3  -7  10       25.54       28.08      0.97 o
  -2  -7  10       26.94       32.15      1.11 o
  -1  -7  10       22.82       22.02      1.26 o
   0  -7  10        7.57        7.55      1.61 o
   1  -7  10        3.55        3.90      0.77 o
  -6  -6  10       23.22       20.61      0.74 o
  -5  -6  10        0.04       -0.20      0.29 o
  -4  -6  10        1.79        2.51      0.38 o
  -3  -6  10        1.00        1.00      0.35 o
  -2  -6  10        1.25        1.57      0.38 o
  -1  -6  10       17.51       22.18      0.94 o
   0  -6  10       14.08       15.04      1.06 o
   1  -6  10       20.86       19.77      1.23 o
   2  -6  10       98.74      100.54      5.18 o
  -5  -5  10        1.57        1.39      0.27 o
  -4  -5  10        1.46        1.27      0.34 o
  -3  -5  10       24.03       22.76      0.88 o
  -2  -5  10        2.23        2.31      0.36 o
  -1  -5  10       42.80       42.39      1.21 o
   0  -5  10       19.06       24.39      0.97 o
   1  -5  10       26.01       24.23      1.26 o
   2  -5  10       48.93       48.01      1.89 o
   3  -5  10        1.47        0.71      1.00 o
   4  -5  10        0.22       -0.80      0.87 o
  -5  -4  10        2.14        2.04      0.82 o
  -4  -4  10       42.27       42.23      2.49 o
  -3  -4  10       23.02       25.16      0.73 o
  -2  -4  10        1.39        1.08      0.31 o
  -1  -4  10       43.68       40.88      1.13 o
   0  -4  10        2.53        2.32      0.43 o
   1  -4  10       14.23       14.28      0.81 o
   2  -4  10       34.19       34.00      1.50 o
   3  -4  10       27.82       26.08      1.42 o
   4  -4  10       38.28       40.66      2.62 o
  -5  -3  10       10.21       13.55      1.42 o
  -4  -3  10        0.47        0.20      0.21 o
  -3  -3  10       22.62       20.23      0.56 o
  -2  -3  10       22.26       18.82      0.74 o
  -1  -3  10       12.44       12.54      0.62 o
   0  -3  10        4.25        2.33      0.42 o
   1  -3  10       99.16       99.14      2.20 o
   2  -3  10       77.28       80.95      2.45 o
   3  -3  10        0.82        1.33      0.98 o
   4  -3  10       24.04       19.55      1.91 o
   5  -3  10        2.41        2.78      1.09 o
  -7  -2  10        5.88        5.40      0.44 o
  -6  -2  10        0.17        0.76      0.23 o
  -5  -2  10       19.09       18.23      1.28 o
  -4  -2  10       10.75        9.17      0.91 o
  -3  -2  10       21.10       20.21      0.64 o
  -2  -2  10       32.71       32.01      0.85 o
  -1  -2  10       41.01       40.52      1.05 o
   0  -2  10        1.66        0.87      0.31 o
   1  -2  10        0.05        0.19      0.32 o
   2  -2  10       21.01       17.40      0.84 o
   3  -2  10        0.89        0.27      0.41 o
   4  -2  10       87.14       87.19      2.20 o
   5  -2  10        9.14       13.80      1.18 o
   6  -2  10        2.58        2.74      1.09 o
  -7  -1  10        1.61        1.62      0.37 o
  -6  -1  10        0.44        0.54      0.27 o
  -5  -1  10       17.74       17.14      1.01 o
  -4  -1  10        3.35        2.67      0.24 o
  -3  -1  10       54.97       52.03      0.98 o
  -2  -1  10       58.83       53.55      1.21 o
  -1  -1  10       36.67       34.89      0.96 o
   0  -1  10       17.90       17.63      0.70 o
   1  -1  10        2.16        2.20      0.38 o
   2  -1  10        5.84        7.84      0.50 o
   3  -1  10       52.41       53.78      2.40 o
   4  -1  10       96.56       95.22      2.31 o
   5  -1  10       12.66       11.94      1.06 o
   6  -1  10        4.95        5.52      0.88 o
  -7   0  10        5.64        6.42      0.55 o
  -6   0  10        0.53        0.74      0.27 o
  -5   0  10        0.72        0.82      0.38 o
  -4   0  10        0.56        0.80      0.26 o
  -3   0  10        4.14        3.86      0.57 o
  -2   0  10      191.28      193.15      3.05 o
  -1   0  10       10.17       12.64      0.52 o
   0   0  10       52.06       47.14      1.02 o
   1   0  10       16.62       17.32      0.52 o
   2   0  10        0.43        0.73      0.31 o
   3   0  10        0.02       -0.57      0.38 o
   4   0  10      127.10      134.26      2.93 o
   5   0  10        0.02        0.09      0.51 o
   6   0  10       13.10       12.01      1.12 o
   7   0  10       24.31       28.80      2.00 o
  -6   1  10        7.39        7.24      0.70 o
  -5   1  10        0.64        0.44      0.35 o
  -4   1  10       23.28       21.13      0.94 o
  -3   1  10       57.03       58.16      1.20 o
  -2   1  10       33.87       30.70      0.82 o
  -1   1  10      235.32      245.49      3.83 o
   0   1  10      136.13      138.35      2.10 o
   1   1  10      106.12      115.90      1.67 o
   2   1  10       95.08      104.31      1.57 o
   3   1  10      425.10      448.60     10.56 o
   4   1  10        0.68        1.33      0.48 o
   5   1  10        0.28        1.24      0.56 o
   6   1  10        0.67        0.70      0.61 o
   7   1  10       23.74       23.72      1.48 o
  -6   2  10        7.30        7.34      0.54 o
  -5   2  10        0.70        0.51      0.34 o
  -4   2  10        7.31        6.77      0.52 o
  -3   2  10        0.01       -0.11      0.34 o
  -2   2  10       38.22       39.59      0.98 o
  -1   2  10       61.88       62.08      1.30 o
   0   2  10        1.42        0.85      0.31 o
   1   2  10        0.93        0.66      0.26 o
   2   2  10        9.30       10.88      0.51 o
   3   2  10       10.77       12.15      0.70 o
   4   2  10        9.92       10.40      0.75 o
   5   2  10       40.73       45.33      2.02 o
   6   2  10       35.24       35.46      1.69 o
   7   2  10       20.50       21.58      1.50 o
  -6   3  10        6.15        6.79      0.92 o
  -5   3  10        9.72        9.86      0.63 o
  -4   3  10       47.40       54.01      1.45 o
  -3   3  10       28.79       28.73      1.11 o
  -2   3  10        8.70        8.10      0.58 o
  -1   3  10        1.06        0.79      0.34 o
   0   3  10        2.82        2.22      0.31 o
   1   3  10        7.08        6.74      0.51 o
   2   3  10      365.79      370.23      5.71 o
   3   3  10       91.94       97.60      2.28 o
   4   3  10       14.92       14.23      0.88 o
   5   3  10       48.79       50.58      3.69 o
   6   3  10       23.61       27.39      1.50 o
   7   3  10        0.57       -0.58      0.60 o
  -5   4  10        6.58        7.01      0.73 o
  -4   4  10        0.00        0.57      0.49 o
  -3   4  10        0.00        0.64      0.44 o
  -2   4  10        0.17        0.25      0.42 o
  -1   4  10       93.94       98.74      4.12 o
   0   4  10       31.83       31.43      0.83 o
   1   4  10        7.04        7.04      0.64 o
   2   4  10        8.80       10.90      0.62 o
   3   4  10       13.17       12.64      0.81 o
   4   4  10        0.00       -0.43      0.64 o
   5   4  10       23.29       24.18      1.41 o
   6   4  10        3.79        5.02      0.83 o
   7   4  10       11.97       12.51      1.19 o
  -4   5  10        7.02        8.00      0.77 o
  -3   5  10       34.41       35.87      1.67 o
  -2   5  10       67.30       71.71      2.29 o
  -1   5  10       74.99       80.34      2.45 o
   0   5  10        0.76        1.30      0.58 o
   1   5  10       12.28       11.60      0.64 o
   2   5  10        6.23        5.61      0.70 o
   3   5  10        0.04       -0.19      0.39 o
   4   5  10       34.32       36.30      1.61 o
   5   5  10       53.36       49.15      1.95 o
   6   5  10        0.17       -0.25      0.60 o
   7   5  10        6.74        7.00      1.01 o
  -4   6  10        2.61        1.73      0.75 o
  -3   6  10        4.27        6.26      0.90 o
  -2   6  10        0.19        0.42      0.78 o
  -1   6  10        2.32        1.87      0.66 o
   0   6  10       11.00       12.34      1.01 o
   1   6  10       38.05       37.24      1.62 o
   2   6  10        0.44        0.93      0.51 o
   3   6  10        5.42        6.89      0.84 o
   4   6  10        0.60        0.10      0.54 o
   5   6  10        1.77        2.09      0.71 o
   6   6  10        1.49        1.40      0.67 o
   7   6  10       10.65       10.46      1.18 o
  -2   7  10        7.81        9.02      1.42 o
  -1   7  10       10.65       12.91      1.12 o
   0   7  10        1.00        1.16      0.87 o
   1   7  10        6.02        6.05      0.79 o
   2   7  10       20.73       21.20      1.29 o
   3   7  10       12.33       12.83      1.10 o
   4   7  10       29.28       29.92      1.59 o
   5   7  10        4.54        5.71      1.73 o
   6   7  10        1.38        1.32      0.73 o
  -1   8  10        0.22        1.11      0.93 o
   0   8  10        0.45        0.53      0.91 o
   1   8  10        4.69        5.91      1.31 o
   2   8  10        0.23       -0.85      0.77 o
   3   8  10       29.36       31.19      2.48 o
   4   8  10        0.04        0.78      0.65 o
   5   8  10        0.97        1.13      0.72 o
   1   9  10        1.43        2.33      1.20 o
   2   9  10        5.28        4.98      1.36 o
   3   9  10        0.01        0.54      0.71 o
   4   9  10        6.93        7.51      1.07 o
  -4  -6  11        2.96        3.33      0.48 o
  -3  -6  11        4.42        5.24      0.47 o
  -2  -6  11        6.91        7.33      0.59 o
  -1  -6  11       43.47       52.92      1.51 o
   0  -6  11       18.18       17.37      1.19 o
   1  -6  11        5.99        3.63      1.09 o
  -5  -5  11        9.14        8.80      0.52 o
  -4  -5  11        1.01        1.14      0.35 o
  -3  -5  11       27.38       30.14      0.91 o
  -2  -5  11        3.91        4.11      0.45 o
  -1  -5  11       19.77       17.07      0.92 o
   0  -5  11        4.95        5.53      1.08 o
   1  -5  11       11.94       10.71      0.97 o
   2  -5  11       11.44        9.50      1.01 o
  -5  -4  11        5.49        4.91      0.49 o
  -4  -4  11        2.55        2.59      0.35 o
  -3  -4  11        0.25        0.10      0.28 o
  -2  -4  11       25.36       23.10      0.81 o
  -1  -4  11        4.35        5.56      0.51 o
   0  -4  11       84.76       82.91      1.95 o
   1  -4  11        0.02       -0.38      0.67 o
   2  -4  11       54.11       56.21      2.06 o
   3  -4  11        9.67        9.05      1.02 o
  -4  -3  11        9.04        7.82      0.49 o
  -3  -3  11        4.88        4.67      0.36 o
  -2  -3  11       22.59       23.53      0.79 o
  -1  -3  11       82.84       88.70      1.93 o
   0  -3  11       32.83       34.95      1.12 o
   1  -3  11        0.90        0.77      0.39 o
   2  -3  11        9.58        9.45      0.90 o
   3  -3  11        5.09        6.26      0.85 o
   4  -3  11       46.49       40.15      2.62 o
  -6  -2  11       12.84       10.69      0.53 o
  -5  -2  11        1.05        0.45      0.24 o
  -4  -2  11        1.47        1.56      0.24 o
  -3  -2  11        8.16        7.62      0.44 o
  -2  -2  11        2.65        2.55      0.35 o
  -1  -2  11       23.63       24.27      1.48 o
   0  -2  11        8.10        9.61      0.62 o
   1  -2  11        0.77        0.31      0.38 o
   2  -2  11        0.25        0.07      0.47 o
   3  -2  11       15.88       17.76      1.87 o
   4  -2  11       19.83       17.42      1.87 o
   5  -2  11        4.01        3.13      1.13 o
  -6  -1  11        3.06        3.57      0.51 o
  -5  -1  11        0.18        0.08      0.32 o
  -4  -1  11       16.72       15.59      0.65 o
  -3  -1  11        2.29        2.10      0.37 o
  -2  -1  11      106.29      111.01      2.20 o
  -1  -1  11        4.70        4.56      0.44 o
   0  -1  11        0.02        0.50      0.32 o
   1  -1  11       24.77       28.05      1.02 o
   2  -1  11       15.19       14.06      1.60 o
   3  -1  11        8.10        8.17      0.86 o
   4  -1  11      107.57      112.76      3.33 o
   5  -1  11       44.04       60.33      3.29 o
  -6   0  11        0.61        0.28      0.35 o
  -5   0  11        3.79        3.83      0.34 o
  -4   0  11        6.88        7.20      0.44 o
  -3   0  11        6.04        5.78      0.43 o
  -2   0  11       12.39       10.88      0.59 o
  -1   0  11        2.02        1.64      0.40 o
   0   0  11        1.61        1.53      0.55 o
   1   0  11       32.59       34.47      1.12 o
   2   0  11       10.99        9.70      0.85 o
   3   0  11        1.52        1.74      0.73 o
   4   0  11      100.79      115.06      7.16 o
   5   0  11        0.09       -0.62      0.84 o
   6   0  11        0.00        0.11      0.93 o
  -6   1  11        1.04        0.94      0.35 o
  -5   1  11        3.35        3.42      0.39 o
  -4   1  11        1.20        0.94      0.34 o
  -3   1  11       21.65       22.29      1.07 o
  -2   1  11      128.28      128.38      2.23 o
  -1   1  11       41.11       42.95      1.03 o
   0   1  11        4.54        4.24      0.40 o
   1   1  11      206.99      214.51      3.74 o
   2   1  11       90.68       95.75      2.73 o
   3   1  11        1.00        1.19      0.57 o
   4   1  11       59.97       62.86      1.90 o
   5   1  11        1.32        1.94      0.63 o
   6   1  11       19.63       21.52      1.45 o
  -5   2  11        0.86        1.30      0.41 o
  -4   2  11       14.00       15.33      0.74 o
  -3   2  11        0.94        0.48      0.36 o
  -2   2  11        3.45        3.77      0.41 o
  -1   2  11        8.10        8.62      0.52 o
   0   2  11        6.17        4.28      0.42 o
   1   2  11        1.34        0.15      0.38 o
   2   2  11       23.47       23.12      1.25 o
   3   2  11       41.30       39.41      1.31 o
   4   2  11      113.09      130.31      5.55 o
   5   2  11       14.40       13.39      2.53 o
   6   2  11        6.17        4.08      0.81 o
  -5   3  11        0.12        0.35      0.39 o
  -4   3  11       19.04       21.64      0.94 o
  -3   3  11        0.41        0.41      0.41 o
  -2   3  11       16.39       16.10      0.87 o
  -1   3  11        9.07        8.83      0.61 o
   0   3  11       48.85       50.67      1.22 o
   1   3  11       22.43       19.27      0.86 o
   2   3  11       41.75       43.59      1.31 o
   3   3  11       17.61       18.63      0.97 o
   4   3  11        8.59        4.83      0.82 o
   5   3  11        0.80        1.36      0.65 o
   6   3  11        0.28       -0.92      0.61 o
  -4   4  11       11.28       12.10      0.85 o
  -3   4  11       10.27       11.37      1.08 o
  -2   4  11       13.54       16.29      1.52 o
  -1   4  11       26.73       29.36      1.70 o
   0   4  11        0.16       -0.51      0.48 o
   1   4  11        4.86        6.03      0.59 o
   2   4  11        1.81        1.62      0.46 o
   3   4  11        8.12        7.96      0.72 o
   4   4  11       12.74       13.51      1.60 o
   5   4  11       22.11       24.76      1.43 o
   6   4  11        0.01       -0.56      0.60 o
  -3   5  11       19.47       22.84      1.36 o
  -2   5  11        0.02        0.63      0.60 o
  -1   5  11       25.78       26.34      1.35 o
   0   5  11        1.38        1.93      0.62 o
   1   5  11       10.72        8.34      0.86 o
   2   5  11       38.45       38.20      3.23 o
   3   5  11       30.79       30.14      1.48 o
   4   5  11        1.02       -0.28      0.77 o
   5   5  11        1.74        1.77      0.67 o
   6   5  11        5.20        5.60      0.92 o
  -2   6  11       10.62       10.13      1.02 o
  -1   6  11       40.20       44.51      1.83 o
   0   6  11        0.10        0.48      0.60 o
   1   6  11        0.05        0.21      0.54 o
   2   6  11        4.93        3.53      1.00 o
   3   6  11        2.61        1.53      0.64 o
   4   6  11       11.73        9.93      1.01 o
   5   6  11        7.34        6.92      1.49 o
   6   6  11        3.86        6.80      1.00 o
  -1   7  11        0.11        1.58      0.96 o
   0   7  11        0.26        0.16      0.80 o
   1   7  11        0.03       -0.33      0.84 o
   2   7  11       15.28       14.67      1.67 o
   3   7  11       15.48       16.50      1.41 o
   4   7  11        1.55        2.02      0.73 o
   5   7  11        3.19        4.95      0.88 o
   1   8  11        7.92        8.87      1.51 o
   2   8  11       10.57       15.40      1.87 o
   3   8  11        1.56        1.09      1.02 o
  -3  -5  12        4.47        5.42      0.58 o
  -2  -5  12        0.01       -0.07      0.36 o
  -1  -5  12        2.63        2.63      0.51 o
   0  -5  12       41.28       37.01      1.62 o
  -4  -4  12       12.03       11.52      0.67 o
  -3  -4  12        9.67        9.60      1.09 o
  -2  -4  12       23.15       23.01      0.86 o
  -1  -4  12        8.14        9.83      0.65 o
   0  -4  12        8.52        9.01      0.86 o
   1  -4  12        0.89        0.87      0.58 o
   2  -4  12        0.86        0.94      0.64 o
  -5  -3  12        8.33        7.53      0.48 o
  -4  -3  12        5.54        5.28      0.46 o
  -3  -3  12       42.76       45.66      1.12 o
  -2  -3  12       19.87       18.84      0.77 o
  -1  -3  12        0.42        0.20      0.35 o
   0  -3  12       13.20       12.98      0.76 o
   1  -3  12        2.10        2.23      1.18 o
   2  -3  12       14.60       13.39      1.09 o
   3  -3  12       39.22       44.71      1.93 o
  -5  -2  12        0.01       -0.01      0.27 o
  -4  -2  12        0.17        0.51      0.38 o
  -3  -2  12        0.28       -0.28      0.29 o
  -2  -2  12        0.00        0.01      0.32 o
  -1  -2  12        8.91        9.34      0.61 o
   0  -2  12       54.90       56.91      1.80 o
   1  -2  12        0.79       -0.40      0.46 o
   2  -2  12        5.57        6.14      0.80 o
   3  -2  12        1.66        3.10      0.79 o
   4  -2  12       35.22       40.40      2.62 o
  -5  -1  12        2.15        1.90      0.51 o
  -4  -1  12        2.65        1.73      0.38 o
  -3  -1  12        0.60        0.35      0.29 o
  -2  -1  12       45.26       44.57      1.02 o
  -1  -1  12        4.22        4.95      0.48 o
   0  -1  12        0.83        0.09      0.57 o
   1  -1  12        2.16        2.00      0.56 o
   2  -1  12       16.25       17.11      1.12 o
   3  -1  12       76.69       86.68      4.18 o
   4  -1  12      114.31      119.97      5.00 o
  -5   0  12        4.23        4.03      0.45 o
  -4   0  12       14.55       13.24      0.61 o
  -3   0  12       12.30       11.96      0.92 o
  -2   0  12        7.53        5.90      0.51 o
  -1   0  12       37.10       33.97      0.94 o
   0   0  12       59.03       64.26      1.41 o
   1   0  12        4.81        5.04      0.68 o
   2   0  12       15.00       18.32      1.20 o
   3   0  12       34.48       35.25      1.63 o
   4   0  12        3.14        3.49      1.11 o
   5   0  12       72.71       71.13      3.71 o
  -5   1  12        7.25        7.72      0.50 o
  -4   1  12        3.27        3.06      0.42 o
  -3   1  12       31.38       33.31      1.35 o
  -2   1  12       41.18       42.86      1.22 o
  -1   1  12       50.34       53.10      1.42 o
   0   1  12        1.75        1.04      0.45 o
   1   1  12       14.20       10.96      0.90 o
   2   1  12        0.02        0.04      0.53 o
   3   1  12       32.84       33.85      1.59 o
   4   1  12      117.07      115.93      4.84 o
   5   1  12        1.75       -1.00      0.93 o
  -4   2  12        0.04       -0.14      0.37 o
  -3   2  12        0.33       -0.14      0.38 o
  -2   2  12        6.58        6.48      0.59 o
  -1   2  12        1.50        1.04      0.39 o
   0   2  12       11.23        9.53      0.68 o
   1   2  12       47.40       53.47      1.85 o
   2   2  12       54.35       54.67      2.69 o
   3   2  12       20.83       20.75      1.30 o
   4   2  12       38.49       39.26      2.51 o
   5   2  12        5.69        5.78      1.27 o
  -4   3  12        0.01       -0.25      0.50 o
  -3   3  12        6.44        6.25      0.61 o
  -2   3  12       34.86       35.96      1.85 o
  -1   3  12        2.29        2.16      0.80 o
   0   3  12        0.02       -0.54      0.36 o
   1   3  12        8.26        7.85      0.84 o
   2   3  12       40.57       39.20      1.64 o
   3   3  12       30.18       36.78      2.02 o
   4   3  12       27.81       29.89      2.27 o
   5   3  12        1.89        2.47      1.11 o
  -3   4  12        0.21        1.35      0.63 o
  -2   4  12        6.25        6.08      0.77 o
  -1   4  12        7.73        9.18      0.88 o
   0   4  12        1.59        1.26      0.58 o
   1   4  12        1.75        1.91      0.64 o
   2   4  12        7.87        7.75      0.89 o
   3   4  12        3.65        0.84      0.93 o
   4   4  12        6.39        6.22      1.31 o
   5   4  12        1.31        0.29      0.98 o
  -2   5  12        3.33        3.23      1.14 o
  -1   5  12        0.16        1.12      0.63 o
   0   5  12        9.20       11.10      1.01 o
   1   5  12       17.37       13.93      1.11 o
   2   5  12        8.12        7.42      0.92 o
   3   5  12        9.88        6.80      1.27 o
   4   5  12        3.15        4.00      1.11 o
   5   5  12        4.69        5.93      1.36 o
  -1   6  12        3.72        4.85      0.84 o
   0   6  12        0.21        0.14      0.67 o
   1   6  12        1.27        0.36      0.82 o
   2   6  12        1.99        2.00      0.93 o
   3   6  12        0.86        0.18      0.87 o
   4   6  12        7.38       10.47      1.60 o
   1   7  12        0.46        0.42      0.87 o
   2   7  12        4.05        5.42      1.22 o
   3   7  12        6.72        6.60      1.40 o
  -2  -3  13       12.48       14.03      1.16 o
  -1  -3  13        0.61        0.00      0.38 o
   0  -3  13       22.57       23.32      1.24 o
   1  -3  13       12.31       13.49      1.07 o
  -3  -2  13       12.43       14.11      0.68 o
  -2  -2  13       11.71       11.95      0.66 o
  -1  -2  13       10.89       10.67      0.94 o
   0  -2  13        7.94        6.95      0.78 o
   1  -2  13       14.74       15.39      1.11 o
   2  -2  13        7.18        8.05      0.94 o
  -3  -1  13        0.91        0.81      0.35 o
  -2  -1  13        1.70        0.96      0.34 o
  -1  -1  13        7.04        6.17      0.57 o
   0  -1  13       27.70       29.52      1.10 o
   1  -1  13       53.90       59.91      2.05 o
   2  -1  13       26.67       31.53      2.01 o
   3  -1  13        2.13        1.87      0.73 o
  -3   0  13        5.32        5.38      0.49 o
  -2   0  13       20.20       18.92      0.84 o
  -1   0  13       10.36       12.18      0.89 o
   0   0  13       28.32       30.89      1.38 o
   1   0  13        0.23       -0.33      0.56 o
   2   0  13        0.43       -0.09      0.58 o
   3   0  13        8.93       10.30      1.04 o
  -3   1  13       17.95       18.27      1.08 o
  -2   1  13       21.09       22.06      1.23 o
  -1   1  13       71.74       73.84      2.18 o
   0   1  13        8.87        9.10      0.87 o
   1   1  13       12.04       12.32      1.13 o
   2   1  13       42.41       47.66      1.91 o
   3   1  13       21.57       22.43      1.40 o
   4   1  13       65.64       69.97      3.60 o
  -3   2  13        2.90        2.37      0.53 o
  -2   2  13        1.84        2.07      0.50 o
  -1   2  13       42.71       45.45      1.71 o
   0   2  13       18.58       20.87      2.52 o
   1   2  13        2.31        3.06      1.03 o
   2   2  13        3.40        2.68      1.17 o
   3   2  13        2.76        1.73      0.74 o
   4   2  13        6.74        4.93      1.27 o
  -2   3  13       10.81       10.80      1.23 o
  -1   3  13        0.27        0.15      1.24 o
   0   3  13        4.03        2.30      0.83 o
   1   3  13        5.60        6.32      0.83 o
   2   3  13        6.29        5.94      1.63 o
   4   3  13       31.68       31.53      2.42 o
  -1   4  13        4.60        4.54      0.79 o
   0   4  13        4.50        4.27      0.75 o
   1   4  13        0.86        0.90      1.08 o
   2   4  13        3.47        1.33      0.67 o
   3   4  13        1.12        0.22      0.91 o
   0   5  13        0.24        0.39      1.38 o
   1   5  13        0.63       -0.33      0.58 o
   2   5  13        1.30        0.31      0.87 o
   3   5  13       11.78       12.44      1.69 o
   0   0  14        4.69        5.65      1.24 o
   0   1  14       17.39       17.97      1.19 o
   1   1  14        8.40        8.78      0.96 o
   1   2  14        1.56        1.99      0.68 o
 
